# Supplementary material for: Fluorescence activated cell sorting followed by small RNA sequencing reveals stable microRNA expression during cell cycle progression
Source: BMC Genomics. 2016 May 27;17:412. doi: 10.1186/s12864-016-2747-6 (PMC4884355; doi:10.1186/s12864-016-2747-6)
Supplement: Additional file 1: Table S1. — Characterization of cell cycle sorted cells and isolated RNA quantity in various cell types. Purity of cell cycle sort was determined by re-analyzing the sorted populations by FACS analysis: percentage was determined by the portion of cells residing in the gate previously designated for a certain cell cycle phase. Data of four replicate experiments. Data are given as × 1000 cells (sorted cells) and are shown as mean ± standard deviation. Table S2. Name and details of primers used for mRNA and miRNA expression qRT-PCR measurements. mRNA primers (Panel A, cat. No: 4331182) and miRNA primers (Panel B, cat. No: 4427975). All primers were from Applied Biosystems by Life Technologies. Table S3. Normalized expression of differently expressed genes between cell cycle phases in various cell types. Normalized expression of genes with fold change > 2 between cell cycle phases detected in HDFa cells (Panel A). Normalized expression of significantly differently expressed genes in cell cycle phases detected in NCI-H295R (Panel B) and HeLa (Panel C) cells. Note: For Panel B and C, genes are listed in the manner as shown in the heat map (Fig. 2, panel A and B, respectively). Table S4. List of genes shown on Venn diagram (Fig. 3, panel a). Genes are marked with “1” if being found cycling by either method (HDFa SORT, PF synchr, HeLa SORT, HeLa synchr). Gene IDs are Gene Symbols, if available or probe IDs. Table S5. List of HeLa cell cycle genes being present in enriched GO terms. Table 1 presents GO terms which are enriched in gene lists unique to HeLa SORT, HeLa synchronization experiments and the overlap beween HeLa SORT and synchronization lists. Gene symbols of genes being present in the gene lists and the enriched GO terms are shown here (HeLa SORT \ HeLa synchr - Panel A; HeLa synchr \ HeLa SORT – Panel B; HeLa SORT ∩ HeLa synchr – Panel C). (XLS 743 kb) [file 12864_2016_2747_MOESM1_ESM.xls]

## Sheet: STable_1
			HDFa			NCI-H295R			HeLa
			purity (%)	sorted cells	RNA concentration (ng/uL)	purity (%)	sorted cells	RNA concentration (ng/uL)	purity (%)	sorted cells	RNA concentration (ng/uL)
		G1	99.5 ± 0.550	58.0 ± 10.5	3.25 ± 1.26	96.9 ± 1.70	250 ± 57.7	5.50 ± 1.29	96.4 ± 0.826	350 ± 173	41.0 ± 20.5
		S	72.9 ± 5.89	42.5 ± 6.24	5.75 ± 1.50	93.4 ± 3.82	205 ± 74.1	6.00 ± 2.58	90.8 ± 4.25	200 ± 0.00	39.3 ± 11.8
		G2	85.7 ± 3.80	58.5 ± 11.4	8.50 ± 3.87	80.7 ± 2.78	225 ± 50.0	8.25 ± 1.26	72.3 ± 4.61	200 ± 0.00	48.3 ± 16.2

## Sheet: STable2
			Panel A
			mRNA
			probe name	probe ID
			ARHGAP11A	Hs00207575_m1
			ASPM	Hs00411505_m1
			KIF14	Hs00208408_m1
			GTSE1	Hs00212681_m1
			CDCA2	Hs00299250_m1
			SKA1	Hs00179514_m1
			CCNA2	Hs00996788_m1
			AURKA	Hs01582072_m1
			AURKB	Hs00945858_g1
			CDK1	Hs00938777_m1
			ACTB	Hs99999903_m1
			Panel B
			miRNA
			probe name	probe ID
			hsa-miR-10b	002218
			hsa-miR-128a	002216
			hsa-let-7g	002282
			hsa-let-7a	000377
			hsa-let-7e	002406
			hsa-let-7f	000382
			hsa-let-7i	002221
			hsa-miR-21	000397
			hsa-miR-22	000398
			hsa-miR-222	002276
			hsa-miR-16	000391
			hsa-miR-15a	000389
			hsa-miR-503	001048
			hsa-miR-202	002363
			hsa-miR-132	000457
			hsa-miR-577	002675
			hsa-miR-24-2*	002441
			RNU48	001006

## Sheet: STable3
A
ProbeName	G1	G1	S	S	S	G2	G2	G2	Gene Symbol	Description
A_33_P3258478	-0.742978	-0.786766	1.43078	0.392263	-0.490693	0.215029	-0.21503	0.977648	1060P11.3	Homo sapiens mRNA for killer-cell Ig-like receptor (KIR3DP1 gene), allele KIR3DP1*004. [AJ630586]
A_23_P116898	0.150723	2.17826	-1.3357	-1.00811	1.48429	-0.150723	0.161895	-1.55298	A2M	Homo sapiens alpha-2-macroglobulin (A2M), mRNA [NM_000014]
A_23_P118615	-0.257482	1.99659	-0.128305	-0.337061	1.42316	0.386977	-0.935565	0.128304	ABCA8	Homo sapiens ATP-binding cassette, sub-family A (ABC1), member 8 (ABCA8), transcript variant 2, mRNA [NM_007168]
A_33_P3336760	-0.694268	-0.882492	1.50153	0.206928	0.0188327	-0.105729	-0.0188327	1.65839	ABCB4	Homo sapiens ATP-binding cassette, sub-family B (MDR/TAP), member 4 (ABCB4), transcript variant B, mRNA [NM_018849]
A_23_P207507	0.220666	1.2051	-1.07905	-0.189972	1.12568	0.106673	-0.106673	-1.43381	ABCC3	Homo sapiens ATP-binding cassette, sub-family C (CFTR/MRP), member 3 (ABCC3), transcript variant 1, mRNA [NM_003786]
A_23_P369701	0.813958	1.51101	-0.555881	-0.76017	1.40401	-0.715318	0.555881	-0.66087	ABHD17C	Homo sapiens abhydrolase domain containing 17C (ABHD17C), mRNA [NM_021214]
A_23_P305759	-0.511424	-0.283677	1.21655	0.828292	-0.157379	0.157379	-0.186445	0.498642	ABHD3	Homo sapiens abhydrolase domain containing 3 (ABHD3), mRNA [NM_138340]
A_23_P131676	-0.360932	0.720612	-3.79648	0.473884	0.797836	0.360932	-0.516205	-3.38254	ACKR3	Homo sapiens atypical chemokine receptor 3 (ACKR3), mRNA [NM_020311]
A_23_P142075	0.20528	1.27918	-0.720436	0.0511186	0.387014	-0.125559	-0.0511186	-0.799276	ACP5	Homo sapiens acid phosphatase 5, tartrate resistant (ACP5), transcript variant 4, mRNA [NM_001611]
A_33_P3816042	-0.0719628	-0.0649896	0.366468	-0.402661	0.0112128	-0.0112128	0.267279	2.8839	ACTR3BP2	Homo sapiens ACTR3B pseudogene 2 (ACTR3BP2), non-coding RNA [NR_027714]
A_32_P134209	-1.95411	0.195054	-0.183241	0.0819337	0.790782	0.0688384	-0.797514	-0.0688384	ACVR2B	Homo sapiens activin A receptor, type IIB (ACVR2B), mRNA [NM_001106]
A_23_P217564	0.725821	0.991078	-0.652831	-0.834846	0.791269	-0.665428	0.560122	-0.560122	ACSL4	Homo sapiens acyl-CoA synthetase long-chain family member 4 (ACSL4), transcript variant 1, mRNA [NM_004458]
A_23_P350512	2.51357	0.488066	-0.488066	-2.7428	0.876929	-1.13919	2.33022	-0.639657	ADAM12	Homo sapiens ADAM metallopeptidase domain 12 (ADAM12), transcript variant 2, mRNA [NM_021641]
A_23_P374082	2.94541	0.537609	-1.92054	-0.469312	0.469312	-0.748415	2.78104	-1.10048	ADAM19	Homo sapiens ADAM metallopeptidase domain 19 (ADAM19), mRNA [NM_033274]
A_33_P3390172	0.0324121	0.548836	-3.40275	0.468067	-0.0364585	0.641641	-0.0324121	-3.48483	ADAMDEC1	Homo sapiens ADAM-like, decysin 1 (ADAMDEC1), transcript variant 2, mRNA [NM_001145271]
A_33_P3223056	-0.209844	2.12287	-0.28164	0.176892	2.09981	-0.176892	-0.72505	0.355283	ADAMTS10	Homo sapiens ADAM metallopeptidase with thrombospondin type 1 motif, 10 (ADAMTS10), transcript variant 1, mRNA [NM_030957]
A_23_P360754	-1.22679	-1.03642	0.810212	0.426242	-0.229566	0.229566	-0.91105	0.76296	ADAMTS4	Homo sapiens ADAM metallopeptidase with thrombospondin type 1 motif, 4 (ADAMTS4), mRNA [NM_005099]
A_23_P213319	0.0100532	-1.26614	-0.0100532	1.87857	-2.25855	1.50923	0.161796	-0.141269	ADAMTS6	Homo sapiens ADAM metallopeptidase with thrombospondin type 1 motif, 6 (ADAMTS6), mRNA [NM_197941]
A_33_P3286953	0.0529828	-2.19974	-0.0529828	1.94344	-2.0141	1.37421	0.272722	-0.277332	ADAMTS6	Homo sapiens ADAM metallopeptidase with thrombospondin type 1 motif, 6 (ADAMTS6), mRNA [NM_197941]
A_33_P3300747	-1.87709	0.270022	1.05108	-0.12286	0.12286	-0.500683	-2.38838	0.753545	ADHFE1	Homo sapiens alcohol dehydrogenase, iron containing, 1 (ADHFE1), mRNA [NM_144650]
A_23_P256158	2.44376	0.0253131	-0.906179	-0.0253131	0.0932715	-0.153608	2.1151	-0.648347	ADRA2C	Homo sapiens adrenoceptor alpha 2C (ADRA2C), mRNA [NM_000683]
A_23_P145024	-0.460057	-1.1383	1.45838	0.33086	-0.333391	-0.128256	0.128256	1.64952	ADRB2	Homo sapiens adrenoceptor beta 2, surface (ADRB2), mRNA [NM_000024]
A_23_P76823	-0.332391	1.78947	0.180793	-0.0175426	1.81429	0.0175426	-0.836614	-0.0525925	ADSSL1	Homo sapiens adenylosuccinate synthase like 1 (ADSSL1), transcript variant 1, mRNA [NM_199165]
A_32_P167705	-1.23145	-0.299876	-0.0967889	0.985392	0.0967889	0.506169	-0.770716	0.634329	AGBL2	Homo sapiens ATP/GTP binding protein-like 2 (AGBL2), mRNA [NM_024783]
A_32_P141768	0.152885	1.53183	-0.745492	0.10049	1.76342	-0.486312	-0.254148	-0.10049	AGPAT4	Homo sapiens 1-acylglycerol-3-phosphate O-acyltransferase 4 (AGPAT4), mRNA [NM_020133]
A_23_P69810	2.19838	0.51063	-0.226663	-0.120938	0.120938	-0.170795	2.13925	-0.405678	AGPAT9	Homo sapiens 1-acylglycerol-3-phosphate O-acyltransferase 9 (AGPAT9), transcript variant 1, mRNA [NM_032717]
A_33_P3392580	2.70961	0.971695	-1.41103	-0.663185	0.663185	-1.45487	3.17399	-1.17468	AK2	Homo sapiens adenylate kinase 2 (AK2), transcript variant 2, mRNA [NM_013411]
A_32_P95067	1.11565	0.505351	-0.284462	-0.562236	0.196196	-0.251166	1.02101	-0.196196	AK4	Homo sapiens adenylate kinase 4 (AK4), transcript variant 1, mRNA [NM_001005353]
A_23_P111311	0.718734	0.924386	-0.698858	-0.68671	0.669249	-0.411347	0.411347	-0.722872	AKAP12	Homo sapiens A kinase (PRKA) anchor protein 12 (AKAP12), transcript variant 2, mRNA [NM_144497]
A_23_P153767	1.43784	0.443948	-0.864318	-0.346201	0.346201	-0.375925	1.11596	-1.10289	AKAP8L	Homo sapiens A kinase (PRKA) anchor protein 8-like (AKAP8L), transcript variant 1, mRNA [NM_014371]
A_23_P78108	0.0765317	2.45456	-0.0765317	-0.0955341	2.20841	0.298311	-0.388676	-0.159727	ALDOC	Homo sapiens aldolase C, fructose-bisphosphate (ALDOC), mRNA [NM_005165]
A_32_P89679	-1.53234	-0.493539	0.0079627	0.0650902	0.0236311	-0.0079627	-0.591104	0.146037	ALG10B	Homo sapiens ALG10B, alpha-1,2-glucosyltransferase (ALG10B), mRNA [NM_001013620]
A_23_P257164	-1.84097	-0.00260115	0.370011	0.543304	0.00260115	-0.465122	-2.02575	1.10774	AMT	Homo sapiens aminomethyltransferase (AMT), transcript variant 1, mRNA [NM_000481]
A_32_P12104	-0.297756	2.18542	0.320371	-0.139805	-0.618536	0.139805	-0.472547	0.159528	ANAPC1	Homo sapiens anaphase promoting complex subunit 1 (ANAPC1), mRNA [NM_022662]
A_33_P3295358	3.79488	0.230023	-2.65323	-0.0186496	0.0186496	-0.0820889	3.67062	-2.71895	ANGPTL4	Homo sapiens angiopoietin-like 4 (ANGPTL4), transcript variant 1, mRNA [NM_139314]
A_23_P64161	-0.891499	-1.66271	0.73514	-0.0485363	-1.56908	0.330222	0.0485363	1.42298	ANGPTL5	Homo sapiens angiopoietin-like 5 (ANGPTL5), mRNA [NM_178127]
A_24_P337397	-1.86492	-0.1395	0.389563	0.281228	-0.348201	0.146603	-2.00109	0.1395	ANKRA2	Homo sapiens ankyrin repeat, family A (RFXANK-like), 2 (ANKRA2), mRNA [NM_023039]
A_33_P3278362	-1.13817	0.0365713	2.57502	-0.0365713	-0.0588295	0.126502	-0.907621	2.0666	ANKRD2	Homo sapiens ankyrin repeat domain 2 (stretch responsive muscle) (ANKRD2), transcript variant 1, mRNA [NM_001291218]
A_24_P212072	-1.37584	0.0468974	1.04653	0.894671	-0.0543628	-0.0468974	-0.533074	0.804113	ANKRD32	Homo sapiens ankyrin repeat domain 32 (ANKRD32), mRNA [NM_032290]
A_23_P144684	-1.28321	-0.106046	1.00616	0.628956	-0.115194	0.103371	-0.103371	0.797327	ANKRD32	Homo sapiens ankyrin repeat domain 32 (ANKRD32), mRNA [NM_032290]
A_33_P3335030	-1.85602	-0.0902595	0.370241	0.58271	0.0902595	-0.730711	-1.58902	0.653413	ANKRD36	Homo sapiens ankyrin repeat domain 36 (ANKRD36), mRNA [NM_001164315]
A_33_P3215788	-1.58793	-0.00593996	0.21064	0.745601	0.00593996	-0.444445	-1.2035	0.647755	ANKRD36	Homo sapiens ankyrin repeat domain 36 (ANKRD36), mRNA [NM_001164315]
A_33_P3335022	-2.03403	-0.0957959	0.2394	1.3039	-0.210756	0.0957959	-1.57122	0.674021	ANKRD36B	PREDICTED: Homo sapiens ankyrin repeat domain 36B (ANKRD36B), transcript variant X10, mRNA [XM_006712662]
A_33_P3261648	-1.17247	0.0180395	0.897826	0.575994	-0.0180395	-0.413206	-1.13832	0.711204	ANKRD36B	Homo sapiens ankyrin repeat domain 36B (ANKRD36B), mRNA [NM_025190]
A_33_P3415744	-1.64659	0.0161154	0.410694	0.986819	-0.0161154	-0.705473	-1.82666	0.813201	ANKRD36B	Homo sapiens ankyrin repeat domain 36B (ANKRD36B), mRNA [NM_025190]
A_24_P341089	-1.45058	-0.0795269	0.348454	0.590159	0.0795269	-0.578066	-1.19875	0.635614	ANKRD36BP2	Homo sapiens ankyrin repeat domain 36B pseudogene 2 (ANKRD36BP2), non-coding RNA [NR_015424]
A_23_P356684	-3.80945	-3.5555	2.46978	0.28126	-0.520349	0.0804138	-0.0804138	2.44939	ANLN	Homo sapiens anillin, actin binding protein (ANLN), transcript variant 1, mRNA [NM_018685]
A_24_P225468	-1.18697	-0.714581	1.14986	0.121372	-0.106097	0.106097	-0.371197	1.25757	ANP32E	Homo sapiens acidic (leucine-rich) nuclear phosphoprotein 32 family, member E (ANP32E), transcript variant 1, mRNA [NM_030920]
A_23_P160934	-1.22273	-0.585753	1.24688	0.567538	-0.0769553	0.0769553	-0.351747	1.29873	ANP32E	Homo sapiens acidic (leucine-rich) nuclear phosphoprotein 32 family, member E (ANP32E), transcript variant 1, mRNA [NM_030920]
A_33_P3407299	-0.926023	-0.79243	1.38986	0.239354	-0.476099	0.0704086	-0.0704086	1.44295	ANP32E	Homo sapiens acidic (leucine-rich) nuclear phosphoprotein 32 family, member E (ANP32E), transcript variant 1, mRNA [NM_030920]
A_23_P426305	-0.307297	1.55971	-1.7816	0.162141	1.49971	0.131073	-0.131073	-1.55487	AOC3	Homo sapiens amine oxidase, copper containing 3 (AOC3), transcript variant 1, mRNA [NM_003734]
A_33_P3275707	-0.280469	-2.19288	0.899667	0.119534	-1.23314	-0.119534	0.342059	0.575756	AP1S3	Homo sapiens adaptor-related protein complex 1, sigma 3 subunit (AP1S3), transcript variant 1, mRNA [NM_001039569]
A_23_P77304	-0.02666	0.995323	-0.0294485	0.599792	0.900547	0.02666	-0.410785	-1.44567	AP3B2	Homo sapiens adaptor-related protein complex 3, beta 2 subunit (AP3B2), transcript variant 2, mRNA [NM_004644]
A_24_P12281	0.425483	-0.420683	-0.0916035	-0.108639	-0.728372	1.34538	0.665716	0.0916035	AP4S1	Homo sapiens adaptor-related protein complex 4, sigma 1 subunit (AP4S1), transcript variant 1, mRNA [NM_007077]
A_23_P401700	0.115832	1.08524	-1.11891	-0.115832	0.827344	0.209782	-0.152761	-1.32566	APBB1IP	Homo sapiens amyloid beta (A4) precursor protein-binding, family B, member 1 interacting protein (APBB1IP), mRNA [NM_019043]
A_32_P300427	1.50172	1.59103	-1.31034	-1.27386	1.39922	-0.687102	0.687102	-1.42707	APCDD1L	Homo sapiens adenomatosis polyposis coli down-regulated 1-like (APCDD1L), mRNA [NM_153360]
A_23_P113393	0.266325	1.32337	-0.485544	-0.266325	0.851548	-0.417851	0.539498	-0.827643	APLN	Homo sapiens apelin (APLN), mRNA [NM_017413]
A_24_P66027	-2.78041	-1.5871	3.16685	0.611791	0.246702	-0.246702	-0.678771	2.53647	APOBEC3B	Homo sapiens apolipoprotein B mRNA editing enzyme, catalytic polypeptide-like 3B (APOBEC3B), transcript variant 1, mRNA [NM_004900]
A_33_P3223592	0.21349	1.521	-1.18903	-0.149578	0.465316	0.149578	-0.2093	-1.20767	APOE	Homo sapiens apolipoprotein E (APOE), mRNA [NM_000041]
A_23_P48217	-1.57589	-0.87784	1.06129	0.228679	-0.219285	0.219285	-0.814835	1.23706	APOLD1	Homo sapiens apolipoprotein L domain containing 1 (APOLD1), transcript variant 2, mRNA [NM_030817]
A_23_P106362	-0.179034	1.34699	0.179034	0.281095	1.82102	-0.792264	-0.553732	-0.225852	AQP9	Homo sapiens aquaporin 9 (AQP9), mRNA [NM_020980]
A_33_P3339361	-3.17175	-3.91777	1.62014	0.435612	-2.66393	0.327383	-0.327383	1.69339	ARHGAP11A	Homo sapiens Rho GTPase activating protein 11A (ARHGAP11A), transcript variant 2, mRNA [NM_199357]
A_33_P3339375	-2.7535	-2.78965	1.74238	0.70841	-1.48647	0.400536	-0.400536	1.92642	ARHGAP11B	Homo sapiens Rho GTPase activating protein 11B (ARHGAP11B), mRNA [NM_001039841]
A_33_P3411025	-0.981077	-0.180615	1.08054	0.0097816	0.177698	-0.0097816	-0.309485	0.721522	ARHGAP19	Homo sapiens Rho GTPase activating protein 19 (ARHGAP19), transcript variant 2, mRNA [NM_001204300]
A_23_P334845	-1.05099	-0.530904	1.39828	0.543636	-0.133455	0.133455	-0.511636	1.22248	ARHGAP19	Homo sapiens Rho GTPase activating protein 19 (ARHGAP19), transcript variant 1, mRNA [NM_032900]
A_23_P1387	-0.773317	-0.453672	1.2393	0.281742	-0.0632148	0.0632148	-0.30931	1.21444	ARHGAP19	Homo sapiens Rho GTPase activating protein 19 (ARHGAP19), transcript variant 1, mRNA [NM_032900]
A_24_P349039	2.25992	-0.799698	0.285181	-0.532496	-0.645827	-0.173557	2.14498	0.173557	ARHGAP31	Homo sapiens Rho GTPase activating protein 31 (ARHGAP31), mRNA [NM_020754]
A_23_P151075	-0.577986	-2.00238	0.387923	0.15913	-1.60869	0.00540733	-0.00540733	0.388288	ARHGDIB	Homo sapiens Rho GDP dissociation inhibitor (GDI) beta (ARHGDIB), mRNA [NM_001175]
A_23_P253221	0.779469	1.16487	-1.08524	-0.281263	1.01604	-0.11923	0.11923	-1.26187	ARHGEF4	Homo sapiens Rho guanine nucleotide exchange factor (GEF) 4 (ARHGEF4), transcript variant 2, mRNA [NM_032995]
A_23_P145761	-0.379182	-1.12087	0.722176	0.0131493	-1.14995	0.119384	-0.0131493	0.81739	ARL4A	Homo sapiens ADP-ribosylation factor-like 4A (ARL4A), transcript variant 1, mRNA [NM_005738]
A_32_P806841	-0.297333	-1.01192	0.733038	-0.120393	-1.41732	0.120393	0.26686	0.773509	ARL4A	Homo sapiens ADP-ribosylation factor-like 4A (ARL4A), transcript variant 1, mRNA [NM_005738]
A_23_P118150	-0.98539	-0.891943	1.70878	0.131001	-0.529585	0.60113	-0.131001	2.0072	ARL6IP1	Homo sapiens ADP-ribosylation factor-like 6 interacting protein 1 (ARL6IP1), mRNA [NM_015161]
A_23_P28169	-1.12488	0.0917912	1.13506	0.483542	-0.125644	-0.0917912	-0.474845	0.778865	ARL6IP6	Homo sapiens ADP-ribosylation factor-like 6 interacting protein 6 (ARL6IP6), transcript variant 1, mRNA [NM_152522]
A_23_P18384	2.07636	-0.081553	-0.361331	0.204545	-0.120876	-0.54416	2.36939	0.081553	ARMC8	Homo sapiens armadillo repeat containing 8 (ARMC8), transcript variant 3, mRNA [NM_213654]
A_23_P339818	1.42379	-0.267498	0.267498	-1.18867	-0.647674	-1.13175	1.5775	0.511377	ARRDC4	Homo sapiens arrestin domain containing 4 (ARRDC4), mRNA [NM_183376]
A_23_P19030	1.41539	-0.150697	-0.79716	0.150697	-0.573868	0.229627	0.70172	-1.24213	ARSI	Homo sapiens arylsulfatase family, member I (ARSI), mRNA [NM_001012301]
A_24_P416961	-1.98773	0.132244	-0.0580437	0.178906	0.222131	-0.298748	-2.11748	0.0580437	ARVCF	Homo sapiens armadillo repeat gene deleted in velocardiofacial syndrome (ARVCF), mRNA [NM_001670]
A_23_P119254	-2.69201	-0.700157	2.51474	0.510262	0.310702	-0.310702	-0.902348	1.6026	ASF1B	Homo sapiens anti-silencing function 1B histone chaperone (ASF1B), mRNA [NM_018154]
A_23_P145694	-0.486661	-0.981462	0.871696	0.215219	-1.27477	0.236221	-0.215219	0.78382	ASNS	Homo sapiens asparagine synthetase (glutamine-hydrolyzing) (ASNS), transcript variant 2, mRNA [NM_001673]
A_33_P3314276	0.611095	0.0932465	-1.85481	-0.0677938	-0.0809069	0.0677938	0.310401	-1.74647	ASPHD1	Homo sapiens aspartate beta-hydroxylase domain containing 1 (ASPHD1), mRNA [NM_181718]
A_33_P3288159	-4.3964	-4.56449	2.34236	0.261004	-0.642626	0.498425	-0.261004	2.71001	ASPM	Homo sapiens asp (abnormal spindle) homolog, microcephaly associated (Drosophila) (ASPM), transcript variant 1, mRNA [NM_018136]
A_23_P52017	-4.41172	-4.08635	2.0004	0.553411	-0.737661	0.360937	-0.360937	2.61722	ASPM	Homo sapiens asp (abnormal spindle) homolog, microcephaly associated (Drosophila) (ASPM), transcript variant 1, mRNA [NM_018136]
A_33_P3217238	-1.84431	-0.706715	1.87209	1.02061	0.166749	-0.204872	-0.166749	0.898313	ATAD2	Homo sapiens ATPase family, AAA domain containing 2 (ATAD2), mRNA [NM_014109]
A_23_P36305	-1.27156	-0.0242724	1.30395	0.849388	0.013761	-0.013761	-1.02488	1.21756	ATG16L2	Homo sapiens autophagy related 16-like 2 (S. cerevisiae) (ATG16L2), mRNA [NM_033388]
A_23_P142878	3.47441	0.633689	-0.572771	-0.763076	0.572771	-0.67776	2.81904	-0.81137	ATOH8	Homo sapiens atonal homolog 8 (Drosophila) (ATOH8), mRNA [NM_032827]
A_23_P149695	0.215013	1.03805	-0.407629	-1.4864	0.692506	-1.13052	0.449059	-0.215013	ATP1A1-AS1	Homo sapiens ATP1A1 antisense RNA 1 (ATP1A1-AS1), transcript variant 3, long non-coding RNA [NR_024126]
A_23_P207632	0.556453	0.692852	-1.46708	-0.0348825	1.22517	0.0348825	-0.23174	-1.54913	ATP2A3	Homo sapiens ATPase, Ca++ transporting, ubiquitous (ATP2A3), transcript variant 5, mRNA [NM_174953]
A_23_P160537	-3.04469	-2.69698	1.37343	1.02169	-1.98489	0.316353	-0.316353	1.09917	AUNIP	Homo sapiens aurora kinase A and ninein interacting protein (AUNIP), transcript variant 2, mRNA [NM_024037]
A_23_P131866	-2.42996	-2.52688	2.14196	0.198843	-1.05706	0.387476	-0.198843	2.4335	AURKA	Homo sapiens aurora kinase A (AURKA), transcript variant 1, mRNA [NM_198433]
A_33_P3230017	-1.03043	-1.89828	1.38862	0.31979	-0.965909	0.0570679	-0.0570679	1.81856	AURKAPS1	Homo sapiens aurora kinase A pseudogene 1 (AURKAPS1), non-coding RNA [NR_001587]
A_23_P130182	-3.24013	-2.70992	2.77023	0.495908	-0.08955	0.08955	-0.784374	2.63275	AURKB	Homo sapiens aurora kinase B (AURKB), transcript variant 1, mRNA [NM_004217]
A_24_P298027	-1.67126	-0.0529299	0.0529299	0.678021	0.285618	-0.50273	-1.49982	0.347651	AXIN2	Homo sapiens axin 2 (AXIN2), mRNA [NM_004655]
A_33_P3846177	-0.653712	0.0394664	1.91761	-0.0488305	0.960862	-0.847918	-0.0394664	1.90307	B4GALNT1	Homo sapiens beta-1,4-N-acetyl-galactosaminyl transferase 1 (B4GALNT1), transcript variant 1, mRNA [NM_001478]
A_33_P3285470	0.754584	0.942858	-2.38634	-0.299036	1.04372	-0.318486	0.299036	-2.06011	BAI1	Homo sapiens brain-specific angiogenesis inhibitor 1 (BAI1), mRNA [NM_001702]
A_23_P67771	-2.03488	-0.901709	2.61755	0.773614	-0.0231891	0.0231891	-0.7531	2.42361	BARD1	Homo sapiens BRCA1 associated RING domain 1 (BARD1), transcript variant 1, mRNA [NM_000465]
A_23_P120048	-2.2318	-0.133967	-0.0466309	0.396833	0.0466309	0.0547991	-1.99857	0.39977	BAZ2B	Homo sapiens bromodomain adjacent to zinc finger domain, 2B (BAZ2B), transcript variant 1, mRNA [NM_013450]
A_23_P382775	-1.92754	-0.180123	0.0612793	0.645633	0.0610485	0.518014	-1.87093	-0.0610485	BBC3	Homo sapiens BCL2 binding component 3 (BBC3), transcript variant 4, mRNA [NM_014417]
A_33_P3330911	-0.138534	1.15271	-2.19247	0.240963	0.138534	0.333222	-0.189868	-2.11185	BCAS1	Homo sapiens breast carcinoma amplified sequence 1 (BCAS1), mRNA [NM_003657]
A_23_P17420	0.480079	1.26791	-0.949339	0.0732102	-0.243405	0.259511	-0.0732102	-2.69072	BCAS1	Homo sapiens breast carcinoma amplified sequence 1 (BCAS1), mRNA [NM_003657]
A_24_P1255	3.42147	0.528988	-0.93263	-0.29533	0.295329	-0.46158	3.35792	-0.856486	BCCIP	Homo sapiens BRCA2 and CDKN1A interacting protein (BCCIP), transcript variant C, mRNA [NM_078469]
A_23_P152002	2.25645	1.04193	-2.19451	-0.0651023	0.0651023	-0.394309	2.34032	-2.59554	BCL2A1	Homo sapiens BCL2-related protein A1 (BCL2A1), transcript variant 1, mRNA [NM_004049]
A_24_P122921	-1.85731	1.01662	0.0136366	0.23691	1.4714	-0.133952	-1.41716	-0.0136366	BCL2L11	Homo sapiens BCL2-like 11 (apoptosis facilitator) (BCL2L11), transcript variant 1, mRNA [NM_138621]
A_33_P3217123	-1.02146	-0.861831	1.25823	0.309799	-0.636673	0.10053	-0.10053	1.06379	BCL2L12	Homo sapiens BCL2-like 12 (proline rich) (BCL2L12), transcript variant 1, mRNA [NM_138639]
A_33_P3321205	1.295	0.212079	-1.05483	-0.0499198	0.0499198	-0.25011	1.15911	-1.40085	BEGAIN	Homo sapiens brain-enriched guanylate kinase-associated (BEGAIN), transcript variant 1, mRNA [NM_001159531]
A_23_P359854	2.43931	-0.177497	-0.549506	0.0877397	0.167362	-0.0877397	2.74201	-0.54883	BEND3	Homo sapiens BEN domain containing 3 (BEND3), mRNA [NM_001080450]
A_23_P34126	0.225274	1.32436	-0.0474796	-0.393915	1.02953	0.0474796	-0.164857	-0.704445	BGN	Homo sapiens biglycan (BGN), mRNA [NM_001711]
A_24_P268676	3.10259	0.0671911	-0.172507	-0.047986	0.047986	-0.115794	2.77485	-0.339026	BHLHE40	Homo sapiens basic helix-loop-helix family, member e40 (BHLHE40), mRNA [NM_003670]
A_23_P98350	-1.12351	-1.1148	0.390495	0.430976	-0.254039	0.254039	-0.273228	0.468419	BIRC3	Homo sapiens baculoviral IAP repeat containing 3 (BIRC3), transcript variant 1, mRNA [NM_001165]
A_23_P118815	-3.58053	-3.74367	1.87094	0.561113	-0.85767	0.254271	-0.254271	1.83602	BIRC5	Homo sapiens baculoviral IAP repeat containing 5 (BIRC5), transcript variant 3, mRNA [NM_001012271]
A_23_P88630	-3.34169	-1.47818	2.19269	1.21829	-0.194182	0.0858133	-0.0858133	1.79346	BLM	Homo sapiens Bloom syndrome, RecQ helicase-like (BLM), transcript variant 1, mRNA [NM_000057]
A_33_P3363637	-1.09406	-0.238825	1.14093	0.156583	0.0612068	-0.0612073	-1.22888	1.0632	BLNK	Homo sapiens B-cell linker (BLNK), transcript variant 1, mRNA [NM_013314]
A_33_P3237150	1.99124	-0.0852828	-1.72929	-0.111324	0.113771	0.0852828	2.1363	-1.40484	BMP2	Homo sapiens bone morphogenetic protein 2 (BMP2), mRNA [NM_001200]
A_23_P19624	0.0565419	0.95002	-0.0565419	-1.52072	0.916878	-1.82901	-0.311219	0.108506	BMP6	Homo sapiens bone morphogenetic protein 6 (BMP6), mRNA [NM_001718]
A_23_P25626	-2.21324	-1.41744	1.75249	0.842857	-1.04488	0.975995	-0.842857	2.24676	BORA	Homo sapiens bora, aurora kinase A activator (BORA), transcript variant 1, mRNA [NM_024808]
A_23_P207400	-1.68024	-0.730977	1.54386	0.915908	0.0674179	-0.149384	-0.0674179	1.49628	BRCA1	Homo sapiens breast cancer 1, early onset (BRCA1), transcript variant 2, mRNA [NM_007300]
A_23_P99452	-2.23076	-1.55645	1.69799	1.13729	-0.390258	0.375847	-0.375847	1.64025	BRCA2	Homo sapiens breast cancer 2, early onset (BRCA2), mRNA [NM_000059]
A_33_P3273480	0.187605	1.12939	-0.0732484	0.0732484	1.00377	-0.583121	-0.45289	-0.472016	BRSK2	Homo sapiens BR serine/threonine kinase 2 (BRSK2), transcript variant 1, mRNA [NM_001256627]
A_23_P62901	-2.26174	-0.0384612	0.303469	0.138346	0.318959	0.0267434	-2.20089	-0.0267434	BTG2	Homo sapiens BTG family, member 2 (BTG2), mRNA [NM_006763]
A_23_P124417	-4.11663	-2.88557	2.42386	0.480237	-0.481897	0.327046	-0.327046	2.5863	BUB1	Homo sapiens BUB1 mitotic checkpoint serine/threonine kinase (BUB1), transcript variant 1, mRNA [NM_004336]
A_23_P163481	-4.10926	-2.81848	2.24101	0.684111	-0.588294	0.444939	-0.444939	2.23578	BUB1B	Homo sapiens BUB1 mitotic checkpoint serine/threonine kinase B (BUB1B), mRNA [NM_001211]
A_24_P329795	-0.267468	3.04424	-0.919894	0.601171	3.02119	0.267468	-1.02181	-0.978529	C10orf10	Homo sapiens chromosome 10 open reading frame 10 (C10orf10), mRNA [NM_007021]
A_23_P24077	0.664948	0.162412	-1.93514	-0.299768	0.348652	-0.0721965	0.0721965	-1.83499	C10orf54	Homo sapiens chromosome 10 open reading frame 54 (C10orf54), mRNA [NM_022153]
A_33_P3376806	0.764223	0.573513	-0.545884	-0.274175	0.0348468	-0.0348468	0.351711	-1.4625	C10orf67	Homo sapiens chromosome 10 open reading frame 67 (C10orf67), mRNA [NM_153714]
A_32_P74409	-0.717849	2.29072	-1.09435	0.593433	2.1841	0.833792	-0.593433	-0.938521	C11orf96	Homo sapiens chromosome 11 open reading frame 96 (C11orf96), mRNA [NM_001145033]
A_32_P11894	-1.60223	-0.505899	0.785425	0.281512	-0.281512	0.367801	-1.64864	0.728908	C12orf65	Homo sapiens chromosome 12 open reading frame 65 (C12orf65), transcript variant 1, mRNA [NM_152269]
A_32_P163089	-0.0378175	-1.04268	1.04871	-0.0550628	-1.18146	0.0378175	0.292128	1.26192	C12orf75	Homo sapiens chromosome 12 open reading frame 75 (C12orf75), mRNA [NM_001145199]
A_23_P151529	0.362902	1.50972	-0.362369	-1.03396	1.43113	-0.884854	0.345419	-0.345419	C14orf132	Homo sapiens chromosome 14 open reading frame 132 (C14orf132), transcript variant 1, mRNA [NM_001282463]
A_23_P431381	-1.44483	-0.989797	1.82326	0.701055	-0.53966	0.281804	-0.281804	1.5471	C14orf80	Homo sapiens chromosome 14 open reading frame 80 (C14orf80), transcript variant 1, mRNA [NM_001134875]
A_33_P3256858	-1.59405	-1.06474	1.75336	0.703851	-0.493389	0.249956	-0.249956	1.59711	C14orf80	Homo sapiens chromosome 14 open reading frame 80 (C14orf80), transcript variant 1, mRNA [NM_001134875]
A_23_P26557	-2.45987	-0.674449	2.15062	0.879585	-0.159457	0.159457	-0.50279	1.54836	C16orf59	Homo sapiens chromosome 16 open reading frame 59 (C16orf59), mRNA [NM_025108]
A_24_P842006	-0.78625	-0.115987	1.17074	0.420967	0.110828	-0.110828	-1.07886	0.744367	C16orf93	Homo sapiens chromosome 16 open reading frame 93 (C16orf93), transcript variant 1, mRNA [NM_001014979]
A_23_P89030	-1.72977	-0.657998	1.16417	0.377619	-0.268853	0.268853	-0.688307	1.37407	C16orf95	Homo sapiens chromosome 16 open reading frame 95 (C16orf95), transcript variant 1, mRNA [NM_001195124]
A_24_P48248	-1.91189	-0.562308	1.91199	0.624544	-0.0318098	0.0318098	-1.13363	1.47156	C17orf53	Homo sapiens chromosome 17 open reading frame 53 (C17orf53), transcript variant 1, mRNA [NM_024032]
A_33_P3393766	0.443306	0.785821	-1.21538	-0.48756	0.536961	-0.443306	0.564061	-1.07604	C17orf96	Homo sapiens chromosome 17 open reading frame 96 (C17orf96), mRNA [NM_001130677]
A_32_P162374	-2.42285	-0.313338	1.78547	0.402887	0.0950644	-0.241761	-0.0950644	2.088	C18orf54	Homo sapiens chromosome 18 open reading frame 54 (C18orf54), transcript variant 3, mRNA [NM_173529]
A_23_P164814	-1.24282	-0.180502	1.18637	0.723361	0.327431	-0.249661	-0.958813	0.180502	C19orf57	Homo sapiens chromosome 19 open reading frame 57 (C19orf57), mRNA [NM_024323]
A_23_P11862	-1.76517	-0.542772	1.91767	0.497561	0.135177	-0.162068	-0.135177	1.89061	C1orf112	Homo sapiens chromosome 1 open reading frame 112 (C1orf112), mRNA [NM_018186]
A_24_P131173	0.0561185	0.792526	-1.33228	-0.0561185	1.00586	0.250325	-0.320136	-1.68331	C1orf115	Homo sapiens chromosome 1 open reading frame 115 (C1orf115), mRNA [NM_024709]
A_23_P113161	-0.775462	2.12662	-0.164178	0.180507	2.67653	-0.0670457	-0.921953	0.0670457	C1orf21	Homo sapiens chromosome 1 open reading frame 21 (C1orf21), mRNA [NM_030806]
A_33_P3368049	0.44799	1.60245	-0.552516	-0.0803499	1.46659	0.0803499	-0.455811	-0.939352	C1orf233	Homo sapiens chromosome 1 open reading frame 233 (C1orf233), mRNA [NM_001242659]
A_33_P3254431	0.509055	1.4143	-0.271153	-0.106843	1.32047	-0.576759	0.106843	-0.384242	C1orf86	Homo sapiens cDNA FLJ30256 fis, clone BRACE2002458. [AK054818]
A_33_P3210492	0.519514	1.65456	-1.15979	-0.11392	0.479901	0.11392	-0.132046	-1.20803	C1QTNF4	Homo sapiens C1q and tumor necrosis factor related protein 4 (C1QTNF4), mRNA [NM_031909]
A_33_P3365408	-1.88326	-0.162212	0.256985	0.937056	0.162212	-0.493471	-1.92112	1.06041	C1RL-AS1	Homo sapiens C1RL antisense RNA 1 (C1RL-AS1), long non-coding RNA [NR_026947]
A_33_P3405459	0.0762167	1.52241	-0.161988	0.254239	1.66623	-0.0762167	-0.87715	-0.193512	C20orf195	Homo sapiens chromosome 20 open reading frame 195 (C20orf195), mRNA [NM_024059]
A_33_P3308833	-0.847002	-0.400703	1.94344	0.827453	-0.0967865	0.0967865	-0.157236	1.63721	C21orf58	Homo sapiens chromosome 21 open reading frame 58 (C21orf58), transcript variant 4, mRNA [NM_001286476]
A_24_P58488	-0.896413	0.350888	0.0566239	-0.0566235	1.47536	-0.394518	-1.34074	0.18996	C2orf73	Homo sapiens chromosome 2 open reading frame 73 (C2orf73), mRNA [NM_001100396]
A_23_P17130	1.43885	-0.628712	0.917674	-0.693876	-2.08199	-0.86268	0.923137	0.628711	C2orf88	Homo sapiens chromosome 2 open reading frame 88 (C2orf88), transcript variant 1, mRNA [NM_001042519]
A_23_P58009	2.47433	-2.28861	0.402883	0.0618	-2.43812	-0.432569	2.40476	-0.0618	C3orf52	Homo sapiens chromosome 3 open reading frame 52 (C3orf52), transcript variant 2, mRNA [NM_024616]
A_33_P3344243	-1.64219	-0.836282	1.63903	0.752676	-0.267492	0.267492	-0.592973	1.59797	C4orf46	Homo sapiens chromosome 4 open reading frame 46 (C4orf46), transcript variant 1, mRNA [NM_001008393]
A_33_P3377691	-1.18483	-0.809464	1.78545	0.580002	-0.791501	0.152853	-0.152853	1.62169	C4orf46	Homo sapiens chromosome 4 open reading frame 46 (C4orf46), transcript variant 1, mRNA [NM_001008393]
A_23_P71855	-1.40798	-0.102255	1.02307	0.102255	0.609177	-0.24221	-1.23791	0.987155	C5	Homo sapiens complement component 5 (C5), mRNA [NM_001735]
A_23_P403081	-2.68565	-0.458927	2.8699	0.536963	-0.408582	0.408582	-1.51465	2.69421	C5orf34	Homo sapiens chromosome 5 open reading frame 34 (C5orf34), mRNA [NM_198566]
A_23_P320862	2.20299	-0.65465	-1.03161	0.733725	-0.851087	0.65465	1.95631	-0.819331	C9orf43	Homo sapiens chromosome 9 open reading frame 43 (C9orf43), transcript variant 1, mRNA [NM_152786]
A_23_P8913	0.797336	0.575831	0.18483	-0.187675	-0.18483	-1.00313	0.455975	-0.879407	CA2	Homo sapiens carbonic anhydrase II (CA2), transcript variant 1, mRNA [NM_000067]
A_33_P3316064	1.90657	0.281201	-0.359735	-0.707222	-0.0891123	-1.53476	1.83502	0.0891123	CA5BP1	carbonic anhydrase VB pseudogene 1 [Source:HGNC Symbol;Acc:29544] [ENST00000380336]
A_23_P157793	-0.326637	3.69704	-2.52246	-0.0600247	3.36601	0.0687017	0.0600247	-2.16078	CA9	Homo sapiens carbonic anhydrase IX (CA9), mRNA [NM_001216]
A_23_P314712	-1.12425	-0.431571	1.23615	0.216372	-0.216372	0.249108	-0.847233	1.78519	CABYR	Homo sapiens calcium binding tyrosine-(Y)-phosphorylation regulated (CABYR), transcript variant 1, mRNA [NM_012189]
A_33_P3883116	3.78367	0.148633	-0.575119	-0.507897	-0.0115371	0.0115376	3.57092	-0.331058	CACNA1G-AS1	Homo sapiens CACNA1G antisense RNA 1 (CACNA1G-AS1), long non-coding RNA [NR_038439]
A_24_P365349	0.464635	0.500972	-1.97072	0.200533	1.52754	-0.236756	-0.200533	-2.21931	CACNG7	Homo sapiens calcium channel, voltage-dependent, gamma subunit 7 (CACNG7), mRNA [NM_031896]
A_33_P3421923	0.323643	2.73773	0.692591	-0.323643	2.02245	-0.501606	-0.83992	-0.74027	CADM3	Homo sapiens cell adhesion molecule 3 (CADM3), transcript variant 1, mRNA [NM_021189]
A_24_P292929	1.2227	0.190004	-0.354124	-0.116503	0.116503	-0.732656	0.744924	-0.941536	CAMKK1	Homo sapiens calcium/calmodulin-dependent protein kinase kinase 1, alpha (CAMKK1), transcript variant 3, mRNA [NM_172207]
A_23_P253791	-0.0696912	1.14056	-2.00885	0.0625691	0.501397	0.351652	-0.0625691	-2.669	CAMP	Homo sapiens cathelicidin antimicrobial peptide (CAMP), mRNA [NM_004345]
A_32_P209208	-1.25224	-0.508932	0.747849	1.02671	-0.484594	0.484594	-0.649143	0.595806	CAPS2	Homo sapiens calcyphosine 2 (CAPS2), transcript variant 1, mRNA [NM_032606]
A_23_P500433	-0.685762	-0.15281	2.82564	0.0715675	-0.0715675	0.248885	-0.533263	2.57776	CARD9	Homo sapiens caspase recruitment domain family, member 9 (CARD9), transcript variant 1, mRNA [NM_052813]
A_23_P100127	-3.7718	-2.6121	2.3077	0.526257	0.0148435	-0.596161	-0.0148435	2.70652	CASC5	Homo sapiens cancer susceptibility candidate 5 (CASC5), transcript variant 1, mRNA [NM_170589]
A_24_P664995	-0.847183	0.170016	1.45823	-0.170016	0.782645	-0.304441	-0.19356	1.36028	CBX5	Homo sapiens chromobox homolog 5 (CBX5), transcript variant 1, mRNA [NM_001127322]
A_23_P26928	0.00354457	1.4574	-0.862964	-0.00354457	1.50301	0.0449226	-0.127273	-0.908249	CCDC103	family with sequence similarity 187, member A [Source:HGNC Symbol;Acc:35153] [ENST00000331733]
A_23_P44942	-1.24685	-0.539646	2.02785	0.907086	-0.197617	0.197617	-0.74883	1.73933	CCDC15	Homo sapiens coiled-coil domain containing 15 (CCDC15), mRNA [NM_025004]
A_23_P326893	-0.577733	1.60054	0.0373225	0.56348	1.77287	-0.0373225	-0.817246	-0.174922	CCDC151	Homo sapiens coiled-coil domain containing 151 (CCDC151), mRNA [NM_145045]
A_33_P3327165	-2.03535	-1.44646	1.42503	0.929571	-0.900199	0.433218	-0.433218	1.98886	CCDC18	Homo sapiens coiled-coil domain containing 18 (CCDC18), mRNA [NM_206886]
A_23_P468	-0.420006	-1.25142	-0.173998	0.338435	-1.25923	0.338072	0.230793	0.173998	CCDC181	Homo sapiens coiled-coil domain containing 181 (CCDC181), mRNA [NM_021179]
A_23_P344194	1.22118	1.20338	-0.100383	-0.416311	1.33368	-0.567512	0.0495853	-0.0495853	CCDC184	Homo sapiens coiled-coil domain containing 184 (CCDC184), mRNA [NM_001013635]
A_23_P31085	-2.72895	0.425359	0.145306	-0.189141	0.0865054	-0.0865054	-2.6284	0.290439	CCDC28A	Homo sapiens coiled-coil domain containing 28A (CCDC28A), mRNA [NM_015439]
A_33_P3313796	-1.5926	-0.458554	1.87424	0.709818	-0.483727	0.233907	-0.233907	1.54259	CCDC34	Homo sapiens coiled-coil domain containing 34 (CCDC34), transcript variant 1, mRNA [NM_030771]
A_23_P362770	-1.69333	-0.744402	2.23978	0.769692	-0.477383	0.477383	-1.31496	2.01184	CCDC36	Homo sapiens coiled-coil domain containing 36 (CCDC36), transcript variant 1, mRNA [NM_178173]
A_24_P97825	0.272624	1.97219	-0.699999	-0.272624	1.66195	0.383807	-0.315132	-1.21076	CCDC69	Homo sapiens coiled-coil domain containing 69 (CCDC69), mRNA [NM_015621]
A_23_P99172	-1.1341	-0.257296	1.82371	0.421269	-0.156013	0.156013	-0.767953	1.78901	CCDC77	Homo sapiens coiled-coil domain containing 77 (CCDC77), transcript variant 1, mRNA [NM_032358]
A_23_P37391	-1.05089	-0.376684	1.17427	0.176646	-0.256445	-0.0413554	0.0413554	1.77178	CCDC85C	Homo sapiens coiled-coil domain containing 85C (CCDC85C), mRNA [NM_001144995]
A_24_P20120	-0.475176	-0.680426	0.754698	-0.00661612	-0.41314	0.00661612	0.357307	1.07539	CCDC88A	Homo sapiens coiled-coil domain containing 88A (CCDC88A), transcript variant 2, mRNA [NM_018084]
A_23_P215484	1.34776	0.683573	-1.14007	-0.0617061	0.0617061	-0.154844	0.979144	-1.27873	CCL26	Homo sapiens chemokine (C-C motif) ligand 26 (CCL26), mRNA [NM_006072]
A_23_P503072	0.0227032	1.12771	-0.598549	0.156223	1.10663	-0.612138	-0.0227032	-1.31634	CCL28	Homo sapiens chemokine (C-C motif) ligand 28 (CCL28), mRNA [NM_148672]
A_23_P58321	-2.65051	-2.39049	2.62629	0.647455	-0.423398	0.423398	-0.489984	2.54671	CCNA2	Homo sapiens cyclin A2 (CCNA2), mRNA [NM_001237]
A_23_P122197	-2.93182	-3.51701	1.48865	-0.0655999	-1.79408	0.193022	0.0655999	1.90777	CCNB1	Homo sapiens cyclin B1 (CCNB1), mRNA [NM_031966]
A_33_P3401621	-2.88123	-3.05974	1.34425	0.266792	-2.04555	0.351149	-0.266792	1.82177	CCNB1	Homo sapiens cyclin B1 (CCNB1), mRNA [NM_031966]
A_23_P65757	-3.57491	-3.03682	2.40644	0.332955	-0.83012	0.480616	-0.332955	2.57661	CCNB2	Homo sapiens cyclin B2 (CCNB2), mRNA [NM_004701]
A_33_P3247022	-1.73464	0.28461	1.30165	0.235241	0.174101	-2.29245	-1.37553	-0.174101	CCNE2	Homo sapiens cyclin E2 (CCNE2), mRNA [NM_057749]
A_24_P80532	-2.86872	0.187366	0.470847	-0.511934	0.196722	-0.108865	-3.09237	0.108865	CCNG2	Homo sapiens cyclin G2 (CCNG2), mRNA [NM_004354]
A_23_P92860	-1.46215	-0.0436802	0.372668	0.678369	0.566119	0.0399542	-1.3031	-0.0399542	CCNO	Homo sapiens cyclin O (CCNO), mRNA [NM_021147]
A_24_P373286	-0.889428	-0.44742	0.700514	0.343225	0.0442987	-0.0442987	-0.239175	0.828977	CCP110	Homo sapiens centriolar coiled coil protein 110kDa (CCP110), transcript variant 2, mRNA [NM_014711]
A_33_P3234292	1.81103	0.555601	-1.3045	-0.410936	-0.148813	0.148812	1.34962	-1.0405	CD244	Homo sapiens CD244 molecule, natural killer cell receptor 2B4 (CD244), transcript variant 2, mRNA [NM_001166663]
A_33_P3337485	0.93844	0.678169	-0.863162	-0.811399	0.676735	-0.235647	0.235647	-0.610407	CD248	Homo sapiens CD248 molecule, endosialin (CD248), mRNA [NM_020404]
A_33_P3245439	0.481945	0.366308	-2.18216	-0.140892	0.140892	-0.363982	-0.685156	1.48441	CD40	Homo sapiens CD40 molecule, TNF receptor superfamily member 5 (CD40), transcript variant 1, mRNA [NM_001250]
A_23_P57036	0.614854	0.307729	-1.4523	0.0769422	0.325706	-0.0769422	-0.304991	-1.80641	CD40	Homo sapiens CD40 molecule, TNF receptor superfamily member 5 (CD40), transcript variant 1, mRNA [NM_001250]
A_33_P3243449	-0.59353	-1.62246	-0.00465846	0.614874	-0.0998471	0.0115407	0.0838611	0.00465846	CD70	Homo sapiens CD70 molecule (CD70), mRNA [NM_001252]
A_23_P149200	-2.88287	-3.00759	1.1889	0.0013566	-1.33443	0.0453219	-0.0013566	1.54789	CDC20	Homo sapiens cell division cycle 20 (CDC20), mRNA [NM_001255]
A_24_P913227	-0.304642	-1.46306	0.355592	0.658039	-1.47228	0.463221	-0.288784	0.288784	CDC23	cell division cycle 23 [Source:HGNC Symbol;Acc:1724] [ENST00000394884]
A_23_P300056	1.49279	1.23691	-0.447319	0.302566	-0.933018	-0.302567	1.26322	-0.468018	CDC42	Homo sapiens cell division cycle 42 (CDC42), transcript variant 2, mRNA [NM_044472]
A_33_P3331307	-0.0275445	-2.33622	1.40795	0.0275445	-1.52503	0.369856	-0.141135	1.03328	CDC42EP3	Homo sapiens CDC42 effector protein (Rho GTPase binding) 3 (CDC42EP3), transcript variant 1, mRNA [NM_006449]
A_23_P57379	-2.83138	-0.406877	1.98501	1.27266	0.0979738	-0.0979738	-1.09216	1.12875	CDC45	Homo sapiens cell division cycle 45 (CDC45), transcript variant 2, mRNA [NM_003504]
A_33_P3218450	-0.908524	-0.191968	1.26747	1.36992	-0.380232	0.477972	-0.037396	0.0373964	CDC6	Homo sapiens cell division cycle 6 (CDC6), mRNA [NM_001254]
A_23_P148807	-2.44794	-0.444487	1.6191	1.15762	-0.136193	0.136193	-1.42501	1.25706	CDC7	Homo sapiens cell division cycle 7 (CDC7), transcript variant 1, mRNA [NM_003503]
A_23_P385861	-3.16634	-3.21645	1.74139	0.595674	-1.0973	0.275974	-0.275974	1.9309	CDCA2	Homo sapiens cell division cycle associated 2 (CDCA2), mRNA [NM_152562]
A_24_P218979	-2.83834	-2.70235	2.98563	0.612711	-0.480672	0.480672	-0.50668	2.99132	CDCA3	Homo sapiens cell division cycle associated 3 (CDCA3), mRNA [NM_031299]
A_24_P133488	-0.589036	-1.24071	1.71158	0.957185	-0.926834	0.247298	-0.247298	1.07375	CDCA4	Homo sapiens cell division cycle associated 4 (CDCA4), transcript variant 1, mRNA [NM_017955]
A_23_P104651	-3.86112	-2.28591	2.49891	1.28402	-0.33023	0.33023	-0.630707	2.08016	CDCA5	Homo sapiens cell division cycle associated 5 (CDCA5), mRNA [NM_080668]
A_23_P375	-4.15445	-3.30147	2.02567	0.673296	-0.839299	0.594137	-0.594137	2.29308	CDCA8	Homo sapiens cell division cycle associated 8 (CDCA8), transcript variant 2, mRNA [NM_018101]
A_32_P25357	0.0867882	0.473367	-5.14063	-0.0867882	1.18528	0.147785	-0.629761	-5.0281	CDH15	Homo sapiens cadherin 15, type 1, M-cadherin (myotubule) (CDH15), mRNA [NM_004933]
A_23_P17593	-0.128465	-0.734386	0.975589	0.0752721	-0.0752721	1.63687	-0.581818	1.03593	CDH4	Homo sapiens cadherin 4, type 1, R-cadherin (retinal) (CDH4), transcript variant 1, mRNA [NM_001794]
A_23_P138507	-4.65906	-2.65382	2.44962	0.728289	-0.440602	0.339992	-0.339992	2.40963	CDK1	Homo sapiens cyclin-dependent kinase 1 (CDK1), transcript variant 1, mRNA [NM_001786]
A_33_P3328026	-1.82621	-0.110895	0.598125	-0.028964	0.246999	0.028964	-0.902797	1.06177	CDK19	Homo sapiens cyclin-dependent kinase 19 (CDK19), mRNA [NM_015076]
A_23_P98898	-0.984558	-0.0196137	1.27878	0.196534	0.0196137	-0.569877	-0.623836	0.859864	CDK2	Homo sapiens cyclin-dependent kinase 2 (CDK2), transcript variant 1, mRNA [NM_001798]
A_24_P81841	-2.55297	-0.315759	0.199986	-0.00970364	0.0644665	0.00970364	-2.37866	0.566616	CDKN1B	Homo sapiens cyclin-dependent kinase inhibitor 1B (p27, Kip1) (CDKN1B), mRNA [NM_004064]
A_23_P204696	-2.53149	-0.35053	0.483595	0.314211	0.0230403	-0.0230403	-2.30748	0.388889	CDKN1B	Homo sapiens cyclin-dependent kinase inhibitor 1B (p27, Kip1) (CDKN1B), mRNA [NM_004064]
A_33_P3292540	-1.04008	-1.51478	2.60491	0.478886	-0.267522	0.267522	-0.532522	2.22382	CDKN2C	Homo sapiens cyclin-dependent kinase inhibitor 2C (p18, inhibits CDK4) (CDKN2C), transcript variant 2, mRNA [NM_078626]
A_23_P89941	-1.18407	-0.464062	2.05399	0.532493	-0.18759	0.18759	-0.576505	1.36782	CDKN2D	Homo sapiens cyclin-dependent kinase inhibitor 2D (p19, inhibits CDK4) (CDKN2D), transcript variant 1, mRNA [NM_001800]
A_33_P3307903	-3.40087	-4.13373	1.80225	0.46942	-1.46577	0.0583749	-0.0583749	2.07697	CDKN3	Homo sapiens cyclin-dependent kinase inhibitor 3 (CDKN3), transcript variant 1, mRNA [NM_005192]
A_23_P48669	-3.18111	-3.58976	2.08582	0.455479	-1.36652	0.142314	-0.142314	2.12475	CDKN3	Homo sapiens cyclin-dependent kinase inhibitor 3 (CDKN3), transcript variant 1, mRNA [NM_005192]
A_33_P3386262	-2.88978	-0.318447	1.8124	0.620661	0.318447	-0.507123	-0.861382	0.901854	CDT1	Homo sapiens chromatin licensing and DNA replication factor 1 (CDT1), mRNA [NM_030928]
A_24_P224727	0.799107	0.219139	-2.20053	-0.349396	0.354713	-0.219139	0.300365	-2.45411	CEBPA	Homo sapiens CCAAT/enhancer binding protein (C/EBP), alpha (CEBPA), transcript variant 1, mRNA [NM_004364]
A_33_P3262625	2.1649	-0.158675	-3.00006	0.0100732	-0.0100732	0.196389	1.61662	-0.893744	CECR7	Homo sapiens cat eye syndrome chromosome region, candidate 7 (non-protein coding) (CECR7), long non-coding RNA [NR_015352]
A_23_P324754	1.54536	3.55019	-2.50497	-1.22976	3.57077	-1.45986	1.22976	-2.00697	CEMIP	Homo sapiens cell migration inducing protein, hyaluronan binding (CEMIP), transcript variant 3, mRNA [NM_018689]
A_24_P413884	-4.04551	-3.92419	2.59104	0.757592	-1.07196	0.791824	-0.757592	2.85757	CENPA	Homo sapiens centromere protein A (CENPA), transcript variant 1, mRNA [NM_001809]
A_23_P167194	-1.66747	0.0166988	0.673341	0.400023	-0.102664	-0.0166988	-1.62929	0.877502	CENPC	Homo sapiens centromere protein C (CENPC), mRNA [NM_001812]
A_23_P253524	-3.88726	-3.02937	2.18642	0.52286	-0.816504	0.493805	-0.493805	2.57283	CENPE	Homo sapiens centromere protein E, 312kDa (CENPE), transcript variant 1, mRNA [NM_001813]
A_23_P401	-3.87735	-4.08507	1.82709	0.616322	-0.961379	0.330324	-0.330324	2.22645	CENPF	Homo sapiens centromere protein F, 350/400kDa (CENPF), mRNA [NM_016343]
A_24_P96780	-3.79771	-4.01129	2.3896	0.653943	-1.00203	0.520092	-0.520092	2.24636	CENPF	Homo sapiens centromere protein F, 350/400kDa (CENPF), mRNA [NM_016343]
A_23_P110802	-2.0774	-0.45651	2.17713	0.459905	-0.151057	0.151057	-0.47715	2.00212	CENPH	Homo sapiens centromere protein H (CENPH), mRNA [NM_022909]
A_32_P219116	-1.48394	-0.61258	1.39435	0.800047	-0.326888	0.189592	-0.189592	1.48313	CENPJ	Homo sapiens centromere protein J (CENPJ), transcript variant 1, mRNA [NM_018451]
A_23_P155989	-2.59377	-1.26816	2.20305	1.04915	-0.777126	0.165779	-0.165779	2.02186	CENPK	Homo sapiens centromere protein K (CENPK), transcript variant 1, mRNA [NM_022145]
A_23_P126120	-1.92735	-1.85317	2.23967	0.625874	-1.15166	0.457499	-0.457499	2.04597	CENPL	Homo sapiens centromere protein L (CENPL), transcript variant 2, mRNA [NM_033319]
A_24_P399888	-2.43071	-2.18642	2.13414	0.751702	-1.03168	0.203238	-0.203238	1.58479	CENPM	Homo sapiens centromere protein M (CENPM), transcript variant 2, mRNA [NM_001002876]
A_33_P3387831	-2.59995	-2.18586	1.93953	1.07031	-0.729218	0.200306	-0.200306	1.53373	CENPM	Homo sapiens centromere protein M (CENPM), transcript variant 1, mRNA [NM_024053]
A_33_P3387861	-0.093555	-1.62725	1.39724	0.093555	-0.514627	-0.372273	0.281482	1.11574	CENPN	Homo sapiens centromere protein N (CENPN), transcript variant 2, mRNA [NM_001100624]
A_23_P88740	-0.704133	-1.53872	1.83453	0.332564	-1.0495	-0.156842	0.156842	1.68845	CENPN	Homo sapiens centromere protein N (CENPN), transcript variant 3, mRNA [NM_018455]
A_24_P276888	-1.00234	-1.67198	1.70051	0.427272	-1.02568	-0.130926	0.130926	1.24238	CENPO	Homo sapiens centromere protein O (CENPO), transcript variant 2, mRNA [NM_001199803]
A_23_P50990	-1.63728	-1.88253	2.10419	0.987073	-1.00389	0.287077	-0.287077	1.63021	CENPO	Homo sapiens centromere protein O (CENPO), transcript variant 1, mRNA [NM_024322]
A_33_P3245321	-1.83925	-1.27819	1.88341	1.20837	-0.660523	0.340143	-0.340143	1.34767	CENPP	Homo sapiens centromere protein P (CENPP), transcript variant 1, mRNA [NM_001012267]
A_23_P70328	-1.98897	-0.0625081	2.0763	0.728273	-0.476593	0.0625081	-0.483464	1.73383	CENPQ	Homo sapiens centromere protein Q (CENPQ), mRNA [NM_018132]
A_23_P254733	-3.23692	-0.523848	2.77382	1.06827	-0.131193	0.131193	-0.546352	2.21824	CENPU	Homo sapiens centromere protein U (CENPU), transcript variant 1, mRNA [NM_024629]
A_24_P462899	-2.90664	-1.09179	2.31776	0.392598	-0.969644	0.11724	-0.11724	2.46267	CENPW	Homo sapiens centromere protein W (CENPW), transcript variant 2, mRNA [NM_001012507]
A_23_P320829	-1.26091	-0.0194511	1.59548	0.942205	-0.12594	0.0194507	-0.32195	1.44035	CEP128	Homo sapiens centrosomal protein 128kDa (CEP128), mRNA [NM_152446]
A_23_P430201	-2.85093	-1.62092	1.58801	0.603987	-0.347906	0.24866	-0.24866	1.53802	CEP128	Homo sapiens centrosomal protein 128kDa (CEP128), mRNA [NM_152446]
A_23_P212792	-0.750247	-0.859274	0.784506	0.099113	-0.705532	-0.099113	0.277768	0.96984	CEP135	Homo sapiens centrosomal protein 135kDa (CEP135), mRNA [NM_025009]
A_24_P652700	-2.30149	-0.0780821	1.66408	0.359299	0.0780821	-0.384215	-1.1172	1.63744	CEP152	Homo sapiens centrosomal protein 152kDa (CEP152), transcript variant 2, mRNA [NM_014985]
A_23_P89710	-1.29567	-0.475622	0.809765	0.386703	-0.113276	0.113276	-0.595075	1.09249	CEP192	Homo sapiens centrosomal protein 192kDa (CEP192), mRNA [NM_032142]
A_23_P358662	-1.46377	-0.465845	1.0246	0.221422	-0.221422	0.24829	-0.692127	1.06157	CEP44	Homo sapiens centrosomal protein 44kDa (CEP44), transcript variant 1, mRNA [NM_001040157]
A_23_P115872	-4.45062	-3.5652	2.55682	0.721259	-0.99474	0.379477	-0.379477	2.69873	CEP55	Homo sapiens centrosomal protein 55kDa (CEP55), transcript variant 1, mRNA [NM_018131]
A_33_P3291831	-4.10532	-3.39539	2.88118	0.866909	-0.99903	0.498573	-0.498573	2.78252	CEP55	Homo sapiens centrosomal protein 55kDa (CEP55), transcript variant 1, mRNA [NM_018131]
A_23_P86822	-1.48451	0.00342321	0.773358	0.0901866	-0.00342321	-0.0823607	-1.18347	0.460065	CEP57	Homo sapiens centrosomal protein 57kDa (CEP57), transcript variant 1, mRNA [NM_014679]
A_23_P59358	-1.21231	-0.327879	1.65627	0.57347	-0.265911	0.265911	-0.793	1.57387	CEP57L1	Homo sapiens centrosomal protein 57kDa-like 1 (CEP57L1), transcript variant 2, mRNA [NM_173830]
A_23_P21473	-0.648982	-0.431508	1.29666	0.175763	-0.349621	0.375079	-0.175763	1.20756	CEP70	Homo sapiens centrosomal protein 70kDa (CEP70), transcript variant 1, mRNA [NM_024491]
A_23_P302654	-2.2445	-1.25487	1.93417	1.18047	-0.77094	0.77094	-1.17566	1.75802	CEP72	Homo sapiens centrosomal protein 72kDa (CEP72), mRNA [NM_018140]
A_23_P107513	-0.95397	-0.35041	1.1766	0.504457	-0.522274	0.35041	-0.619976	0.818889	CEP76	Homo sapiens centrosomal protein 76kDa (CEP76), transcript variant 1, mRNA [NM_024899]
A_33_P3219641	-0.944819	-0.731266	1.44685	0.48827	-0.678234	0.0771728	-0.0771728	0.98855	CEP78	Homo sapiens centrosomal protein 78kDa (CEP78), transcript variant 1, mRNA [NM_001098802]
A_23_P143952	-1.31421	-1.35811	0.955409	0.695507	-0.672597	0.607954	-0.607954	1.03702	CEP97	Homo sapiens centrosomal protein 97kDa (CEP97), mRNA [NM_024548]
A_33_P3389704	-0.184776	1.23858	-1.11792	0.316104	0.314411	0.184776	-0.468627	-1.55417	CES1	Homo sapiens carboxylesterase 1 (CES1), transcript variant 3, mRNA [NM_001266]
A_33_P3283964	-0.168695	1.33913	-0.684278	0.168695	0.580229	0.548017	-0.579948	-1.52295	CES1P2	Homo sapiens carboxylesterase 1 pseudogene 2 (CES1P2), non-coding RNA [NR_033740]
A_33_P3376971	-1.01155	-1.29328	1.10172	1.26594	-0.931533	1.42929	-1.34761	0.931533	CHAC1	Homo sapiens ChaC, cation transport regulator homolog 1 (E. coli) (CHAC1), transcript variant 1, mRNA [NM_024111]
A_33_P3376965	-0.783708	-1.24982	1.31365	1.28527	-0.609006	1.58701	-1.10531	0.609006	CHAC1	Homo sapiens ChaC, cation transport regulator homolog 1 (E. coli) (CHAC1), transcript variant 1, mRNA [NM_024111]
A_33_P3416366	-1.1138	-0.160444	1.67234	0.640939	-0.124124	0.124124	-0.229908	0.79122	CHAF1A	Homo sapiens chromatin assembly factor 1, subunit A (p150) (CHAF1A), mRNA [NM_005483]
A_24_P53519	-1.68905	-0.310501	1.54541	0.670382	-0.0166106	0.0166106	-0.362654	0.794288	CHAF1A	Homo sapiens chromatin assembly factor 1, subunit A (p150) (CHAF1A), mRNA [NM_005483]
A_23_P57306	-1.57556	-0.104335	1.44194	0.482172	0.104335	-0.524865	-0.805754	0.599829	CHAF1B	Homo sapiens chromatin assembly factor 1, subunit B (p60) (CHAF1B), mRNA [NM_005441]
A_33_P3386760	-1.5663	0.0980456	1.40217	0.310561	-0.271231	-0.0980456	-0.877623	0.842284	CHEK2	Homo sapiens checkpoint kinase 2 (CHEK2), transcript variant 2, mRNA [NM_145862]
A_23_P137665	0.242303	1.16416	-2.34294	-0.0135176	1.1249	0.0135176	-1.41005	-3.22675	CHI3L1	Homo sapiens chitinase 3-like 1 (cartilage glycoprotein-39) (CHI3L1), mRNA [NM_001276]
A_23_P139919	1.34914	-0.0258579	-1.57198	0.0258579	-0.114447	0.181013	1.14107	-1.45499	CHST11	Homo sapiens carbohydrate (chondroitin 4) sulfotransferase 11 (CHST11), transcript variant 1, mRNA [NM_018413]
A_23_P383986	0.111366	0.885661	-1.96718	-0.367106	1.16375	-0.111366	0.204871	-1.87106	CHST15	Homo sapiens carbohydrate (N-acetylgalactosamine 4-sulfate 6-O) sulfotransferase 15 (CHST15), transcript variant 1, mRNA [NM_015892]
A_23_P368886	1.40724	0.0254464	-1.0342	-0.137468	-0.0254464	0.395644	1.58871	-1.08776	CHSY3	Homo sapiens chondroitin sulfate synthase 3 (CHSY3), mRNA [NM_175856]
A_23_P354297	-2.01571	-1.12613	1.46605	0.833223	-0.4575	0.141962	-0.141962	1.27379	CHTF18	Homo sapiens CTF18, chromosome transmission fidelity factor 18 homolog (S. cerevisiae) (CHTF18), mRNA [NM_022092]
A_23_P410717	2.15842	-0.346778	-0.485677	0.0825355	-0.354442	-0.0825355	1.88237	0.123568	CIART	Homo sapiens circadian associated repressor of transcription (CIART), mRNA [NM_144697]
A_33_P3313283	1.19498	-0.160262	-1.98628	-0.103989	0.139482	0.103989	0.207053	-2.37654	CILP2	Homo sapiens cartilage intermediate layer protein 2 (CILP2), mRNA [NM_153221]
A_23_P420551	-2.05677	-0.804991	1.30879	0.0693445	0.187824	-0.0693445	-0.680778	1.69662	CIT	Homo sapiens citron rho-interacting serine/threonine kinase (CIT), transcript variant 2, mRNA [NM_007174]
A_33_P3312301	-1.76157	-0.431736	1.94028	0.213094	0.661263	-0.213094	-0.408067	2.23102	CIT	Homo sapiens citron rho-interacting serine/threonine kinase (CIT), transcript variant 1, mRNA [NM_001206999]
A_24_P99090	-2.56327	-2.85277	2.02085	0.30521	-1.50999	0.387974	-0.30521	1.92357	CKAP2	Homo sapiens cytoskeleton associated protein 2 (CKAP2), transcript variant 1, mRNA [NM_018204]
A_23_P151405	-2.8087	-2.98488	1.48855	0.155491	-1.74537	0.20293	-0.155491	1.65549	CKAP2	Homo sapiens cytoskeleton associated protein 2 (CKAP2), transcript variant 1, mRNA [NM_018204]
A_23_P388812	-4.40728	-3.91752	1.86952	0.807661	-1.76389	0.350264	-0.350264	1.66143	CKAP2L	Homo sapiens cytoskeleton associated protein 2-like (CKAP2L), mRNA [NM_152515]
A_23_P135977	-0.507031	-0.66508	1.15597	0.0753241	-0.205111	0.209389	-0.0753241	1.32549	CKAP5	Homo sapiens cytoskeleton associated protein 5 (CKAP5), transcript variant 1, mRNA [NM_001008938]
A_32_P206698	-2.29983	-1.62036	1.87472	0.338137	-1.23739	0.171921	-0.171921	1.76423	CKS1B	Homo sapiens CDC28 protein kinase regulatory subunit 1B (CKS1B), transcript variant 1, mRNA [NM_001826]
A_23_P45917	-2.10188	-1.55785	1.78362	0.531818	-1.21397	0.16738	-0.16738	1.63865	CKS1B	Homo sapiens CDC28 protein kinase regulatory subunit 1B (CKS1B), transcript variant 1, mRNA [NM_001826]
A_23_P71727	-1.15266	-1.99025	1.41377	-0.0654435	-1.50621	0.0654435	0.586441	1.66682	CKS2	Homo sapiens CDC28 protein kinase regulatory subunit 2 (CKS2), mRNA [NM_001827]
A_33_P3285545	2.94558	-0.0885084	-0.733227	0.18338	-0.1476	0.0885084	2.75244	-0.584139	CLDN4	Homo sapiens claudin 4 (CLDN4), mRNA [NM_001305]
A_24_P241183	-2.19089	0.0769448	0.643897	0.65783	-0.0769453	-0.579808	-3.13918	0.553357	CLEC2D	Homo sapiens C-type lectin domain family 2, member D (CLEC2D), transcript variant 1, mRNA [NM_013269]
A_33_P3336686	1.43615	0.949696	-0.45912	-0.400757	0.400757	-0.840144	0.852445	-0.705725	CLIC3	Homo sapiens chloride intracellular channel 3 (CLIC3), mRNA [NM_004669]
A_23_P385067	-0.0562344	1.49774	-2.01678	0.0562344	2.03016	0.15215	-0.426265	-1.61978	CLIC6	Homo sapiens chloride intracellular channel 6 (CLIC6), mRNA [NM_053277]
A_32_P167471	-1.67442	-0.0206656	0.631117	0.234483	0.0206661	-0.549353	-1.5187	0.109226	CLMN	Homo sapiens calmin (calponin-like, transmembrane) (CLMN), mRNA [NM_024734]
A_23_P89062	-1.39006	0.064168	1.01959	0.613884	-0.116439	-0.064168	-1.70821	1.06529	CLUHP3	Homo sapiens clustered mitochondria (cluA/CLU1) homolog pseudogene 3 (CLUHP3), long non-coding RNA [NR_024034]
A_33_P3281567	-1.45043	-0.717907	1.29118	0.717907	-0.750185	0.752324	-0.783535	1.73333	CMAHP	Homo sapiens cytidine monophospho-N-acetylneuraminic acid hydroxylase, pseudogene (CMAHP), transcript variant 1, non-coding RNA [NR_002174]
A_33_P3281572	-1.64153	-0.689852	1.08849	0.746094	-0.853036	0.542333	-0.542333	1.87573	CMAHP	Homo sapiens cytidine monophospho-N-acetylneuraminic acid hydroxylase, pseudogene (CMAHP), transcript variant 1, non-coding RNA [NR_002174]
A_23_P351467	-1.70677	-0.399345	1.04235	0.646582	-1.0595	0.399345	-0.918591	1.58616	CMAHP	Homo sapiens cytidine monophospho-N-acetylneuraminic acid hydroxylase, pseudogene (CMAHP), transcript variant 1, non-coding RNA [NR_002174]
A_23_P124946	0.215302	1.15233	-0.31331	0.390894	0.915463	-0.991864	-0.215302	-0.398397	CMYA5	Homo sapiens cardiomyopathy associated 5 (CMYA5), mRNA [NM_153610]
A_23_P68167	2.08896	0.328868	-0.623445	-0.32153	-0.0463681	-0.480981	1.5003	0.0463681	CNGA3	Homo sapiens cyclic nucleotide gated channel alpha 3 (CNGA3), transcript variant 1, mRNA [NM_001298]
A_23_P384044	2.32721	-0.414039	0.124084	-0.353747	-0.124084	-0.672956	2.30443	0.129791	CNIH3	Homo sapiens cornichon family AMPA receptor auxiliary protein 3 (CNIH3), mRNA [NM_152495]
A_24_P109554	-0.755372	-0.0329359	1.26744	0.827743	0.0329359	-0.263906	-0.476459	1.18722	CNTRL	Homo sapiens centriolin (CNTRL), mRNA [NM_007018]
A_23_P43580	-1.35671	-0.251714	1.94588	0.67661	-0.0278583	0.0278587	-0.585638	2.17647	CNTRL	Homo sapiens centriolin (CNTRL), mRNA [NM_007018]
A_33_P3257554	-1.21061	-0.772811	1.72461	0.521996	-0.213401	0.213401	-1.05423	1.76383	CNTRL	Homo sapiens centriolin (CNTRL), mRNA [NM_007018]
A_23_P387031	0.368785	1.06499	-0.403607	0.227218	1.24157	-0.227218	-0.258993	-0.427912	COL23A1	Homo sapiens collagen, type XXIII, alpha 1 (COL23A1), mRNA [NM_173465]
A_23_P65240	0.536065	1.30499	-0.547957	-0.510407	1.02242	-0.0809274	0.0809274	-0.676334	COL4A1	Homo sapiens collagen, type IV, alpha 1 (COL4A1), mRNA [NM_001845]
A_23_P55749	3.56005	0.762191	-1.08039	-0.634807	0.634807	-0.887664	2.51013	-1.03993	COL5A3	Homo sapiens collagen, type V, alpha 3 (COL5A3), mRNA [NM_015719]
A_23_P135061	-1.18227	-0.00586891	1.25242	-0.0104208	0.32695	0.00586891	-0.827015	1.42136	CORO2A	Homo sapiens coronin, actin binding protein, 2A (CORO2A), transcript variant 1, mRNA [NM_003389]
A_33_P3343196	-0.600296	0.917231	-3.25315	0.466514	0.532825	0.447506	-0.447506	-3.38851	CP	Homo sapiens ceruloplasmin (ferroxidase) (CP), transcript variant 1, mRNA [NM_000096]
A_23_P58251	0.813559	0.809249	-0.461649	-0.0299358	0.951927	0.0299358	-0.12767	-0.61194	CPZ	Homo sapiens carboxypeptidase Z (CPZ), transcript variant 3, mRNA [NM_001014448]
A_23_P404606	-3.1417	0.588257	-0.43295	0.33487	0.964475	0.156323	-2.99556	-0.156323	CREBRF	Homo sapiens CREB3 regulatory factor (CREBRF), transcript variant 1, mRNA [NM_153607]
A_23_P155376	0.438086	0.04387	-2.38429	-0.04387	-0.129979	0.432803	0.164514	-2.00674	CRELD1	Homo sapiens cysteine-rich with EGF-like domains 1 (CRELD1), transcript variant 2, mRNA [NM_015513]
A_23_P33465	0.674817	-0.203712	-2.08406	0.203712	-0.462338	0.655976	0.446397	-2.13289	CRELD2	Homo sapiens cysteine-rich with EGF-like domains 2 (CRELD2), transcript variant 2, mRNA [NM_024324]
A_33_P3251703	-0.672886	0.377043	1.23512	-0.377043	0.797116	-0.968713	-1.33945	0.561368	CRIP1	Homo sapiens cysteine-rich protein 1 (intestinal) (CRIP1), mRNA [NM_001311]
A_23_P44674	-0.522669	0.347199	1.01946	-0.347199	0.854946	-1.00502	-1.27821	0.59196	CRIP1	Homo sapiens cysteine-rich protein 1 (intestinal) (CRIP1), mRNA [NM_001311]
A_23_P106602	1.98271	0.917418	-1.398	-1.06798	0.808421	-0.808421	1.29539	-1.33954	CRISPLD2	Homo sapiens cysteine-rich secretory protein LCCL domain containing 2 (CRISPLD2), mRNA [NM_031476]
A_33_P3252286	1.19363	0.570972	-0.408009	-0.14624	2.28484	-1.16895	0.14624	-0.684871	CRLF1	Homo sapiens cytokine receptor-like factor 1 (CRLF1), mRNA [NM_004750]
A_33_P3364443	-1.61662	0.0983758	0.762516	0.754675	-0.239533	-0.0983758	-1.4627	1.23327	CRNDE	colorectal neoplasia differentially expressed (non-protein coding) [Source:HGNC Symbol;Acc:37078] [ENST00000560208]
A_23_P132738	-1.90069	-0.0322435	0.0322435	1.87523	-0.0487316	0.4103	-2.19821	0.861643	CRYGS	Homo sapiens crystallin, gamma S (CRYGS), mRNA [NM_017541]
A_33_P3314525	-0.234874	-0.936326	1.28181	0.234874	-0.540081	-0.305022	0.283294	1.65885	CRYM-AS1	Homo sapiens CRYM antisense RNA 1 (CRYM-AS1), long non-coding RNA [NR_026675]
A_32_P76060	-1.12109	-0.366812	1.09018	0.670866	-0.211881	0.211881	-0.708137	0.891638	CTDSPL2	Homo sapiens CTD (carboxy-terminal domain, RNA polymerase II, polypeptide A) small phosphatase like 2 (CTDSPL2), mRNA [NM_016396]
A_23_P146456	-2.03223	-2.13307	1.62072	0.607457	-1.22174	0.166529	-0.166529	1.65956	CTSV	Homo sapiens cathepsin V (CTSV), transcript variant 1, mRNA [NM_001333]
A_33_P3343175	0.372214	-1.94006	-0.257387	0.276027	-4.65066	0.52599	0.257387	-0.426196	CXCL10	Homo sapiens chemokine (C-X-C motif) ligand 10 (CXCL10), mRNA [NM_001565]
A_24_P303091	0.387999	-2.08318	-0.213839	0.213839	-3.09932	0.349727	0.306044	-0.624293	CXCL10	Homo sapiens chemokine (C-X-C motif) ligand 10 (CXCL10), mRNA [NM_001565]
A_24_P412156	1.95741	0.539401	-1.51929	-0.62292	0.835766	-0.539401	2.12057	-1.06838	CXCL12	Homo sapiens chemokine (C-X-C motif) ligand 12 (CXCL12), transcript variant 2, mRNA [NM_000609]
A_24_P183150	1.44911	0.531342	-1.14053	-0.211059	-0.115082	0.115082	1.11146	-1.16242	CXCL3	Homo sapiens chemokine (C-X-C motif) ligand 3 (CXCL3), mRNA [NM_002090]
A_23_P155755	-0.446764	2.39336	-1.65636	0.446764	1.66384	0.848574	-0.746646	-1.62237	CXCL6	Homo sapiens chemokine (C-X-C motif) ligand 6 (CXCL6), mRNA [NM_002993]
A_23_P96369	-0.799134	-0.0227263	1.37067	0.397595	0.0227263	-0.259668	-0.299203	0.787064	CXorf57	Homo sapiens chromosome X open reading frame 57 (CXorf57), transcript variant 1, mRNA [NM_018015]
A_23_P318604	0.494598	0.597017	-0.494598	-2.15733	0.494912	-2.69401	0.510765	-0.672592	CYHR1	cysteine/histidine-rich 1 [Source:HGNC Symbol;Acc:17806] [ENST00000528663]
A_33_P3351371	0.120325	0.772897	-1.77802	-0.00517368	0.00517368	0.0462341	-0.0970325	-1.78081	CYP19A1	Homo sapiens cytochrome P450, family 19, subfamily A, polypeptide 1 (CYP19A1), transcript variant 2, mRNA [NM_031226]
A_23_P37410	0.382742	0.634275	-2.50605	-0.197657	0.155459	-0.0773988	0.0773988	-2.24378	CYP19A1	Homo sapiens cytochrome P450, family 19, subfamily A, polypeptide 1 (CYP19A1), transcript variant 2, mRNA [NM_031226]
A_33_P3290343	0.489696	1.54742	-1.83206	-0.515837	0.75756	-0.0474334	0.0474334	-1.58275	CYP1B1	Homo sapiens cytochrome P450, family 1, subfamily B, polypeptide 1 (CYP1B1), mRNA [NM_000104]
A_23_P209625	0.181557	1.32503	-2.19442	-0.256552	0.701195	-0.104872	0.104872	-1.65463	CYP1B1	Homo sapiens cytochrome P450, family 1, subfamily B, polypeptide 1 (CYP1B1), mRNA [NM_000104]
A_23_P210109	1.50947	-0.826684	-1.73494	0.0518455	0.142063	-0.0518451	0.606518	-2.7689	CYP26B1	Homo sapiens cytochrome P450, family 26, subfamily B, polypeptide 1 (CYP26B1), transcript variant 1, mRNA [NM_019885]
A_33_P3359753	-1.18072	-0.90843	0.985061	0.594395	-0.425742	0.425742	-0.483104	1.45285	CCSAP	Homo sapiens centriole, cilia and spindle-associated protein (CCSAP), mRNA [NM_145257]
A_33_P3361202	-1.00876	-0.602214	1.18035	0.530463	-0.380018	0.380018	-0.506511	1.54132	CCSAP	Homo sapiens centriole, cilia and spindle-associated protein (CCSAP), mRNA [NM_145257]
A_23_P133408	0.287293	-2.01689	-0.287293	0.702735	-1.50786	0.389781	1.00593	-0.978678	CSF2	Homo sapiens colony stimulating factor 2 (granulocyte-macrophage) (CSF2), mRNA [NM_000758]
A_33_P3222424	0.499042	1.35897	-0.247123	-0.0492015	1.46956	-0.601547	0.0492015	-1.25854	CSF3	Homo sapiens colony stimulating factor 3 (granulocyte) (CSF3), transcript variant 1, mRNA [NM_000759]
A_23_P501754	0.547709	1.48058	-0.102664	-0.0993385	1.68568	-0.517039	0.0993385	-1.07921	CSF3	Homo sapiens colony stimulating factor 3 (granulocyte) (CSF3), transcript variant 1, mRNA [NM_000759]
A_23_P134835	0.00738955	0.905804	-1.39071	0.0705113	1.39874	-0.00738955	-0.538318	-1.50673	CSGALNACT1	Homo sapiens chondroitin sulfate N-acetylgalactosaminyltransferase 1 (CSGALNACT1), transcript variant 2, mRNA [NM_018371]
A_33_P3366540	0.115071	1.03795	-1.33115	0.59334	1.80163	-0.115071	-0.650674	-1.0031	CSGALNACT1	Homo sapiens chondroitin sulfate N-acetylgalactosaminyltransferase 1 (CSGALNACT1), transcript variant 1, mRNA [NM_001130518]
A_23_P360964	1.79064	0.557781	-1.26762	-0.530862	0.450621	-0.450621	1.75168	-1.30869	DACT3	Homo sapiens dishevelled-binding antagonist of beta-catenin 3 (DACT3), mRNA [NM_145056]
A_24_P10233	1.76005	0.221709	-0.390273	-0.113911	-0.0241427	-0.164957	1.41834	0.0241427	DAPK2	Homo sapiens death-associated protein kinase 2 (DAPK2), mRNA [NM_014326]
A_23_P28466	0.419756	0.617834	-1.4442	-0.207329	-0.186604	0.186604	0.426642	-1.70834	DAW1	Homo sapiens dynein assembly factor with WDR repeat domains 1 (DAW1), mRNA [NM_178821]
A_33_P3413523	-1.26406	-1.9965	0.790622	0.395003	-1.65105	0.249365	-0.249365	0.907629	DBF4	Homo sapiens DBF4 zinc finger (DBF4), mRNA [NM_006716]
A_24_P89080	-0.652943	-0.0894196	1.78162	0.226701	0.00753665	-0.0127566	-0.00753665	1.31993	DCK	Homo sapiens deoxycytidine kinase (DCK), mRNA [NM_000788]
A_23_P75038	-0.677322	-0.826859	0.565654	0.913717	-0.673495	0.665938	-0.261755	0.261755	DCLRE1A	Homo sapiens DNA cross-link repair 1A (DCLRE1A), transcript variant 2, mRNA [NM_014881]
A_24_P54131	-0.763061	-1.0168	1.4487	0.657607	-0.57932	0.090178	-0.090178	0.868578	DCLRE1B	Homo sapiens DNA cross-link repair 1B (DCLRE1B), mRNA [NM_022836]
A_24_P886040	-1.77089	-0.0750413	0.514417	0.313728	0.0750413	-0.107141	-1.41064	0.673772	DCP2	Homo sapiens decapping mRNA 2 (DCP2), transcript variant 1, mRNA [NM_152624]
A_23_P429491	-3.22739	-2.59383	1.61861	0.505062	-1.60986	0.10735	-0.10735	1.32462	DDIAS	Homo sapiens DNA damage-induced apoptosis suppressor (DDIAS), mRNA [NM_145018]
A_23_P21134	-1.22338	0.158543	0.141547	2.05405	-0.141547	2.00882	-1.60762	-0.28713	DDIT3	Homo sapiens DNA-damage-inducible transcript 3 (DDIT3), transcript variant 5, mRNA [NM_004083]
A_23_P104318	-0.50431	-0.964684	1.29649	0.50431	-0.813794	0.551286	-1.05043	0.700705	DDIT4	Homo sapiens DNA-damage-inducible transcript 4 (DDIT4), mRNA [NM_019058]
A_23_P93311	0.959108	0.459809	-0.804601	-0.467244	0.252261	-0.252261	0.588345	-0.748484	DDR1	Homo sapiens discoidin domain receptor tyrosine kinase 1 (DDR1), transcript variant 2, mRNA [NM_013993]
A_24_P6467	0.150302	2.77964	-2.31842	-0.150303	0.66533	0.197659	-0.261944	-0.950408	DENND2C	Homo sapiens DENN/MADD domain containing 2C (DENND2C), transcript variant 2, mRNA [NM_198459]
A_33_P3321130	-1.61246	0.23205	-0.232051	0.857949	0.628011	-0.732277	-1.03925	1.00469	DENND3	DENN/MADD domain containing 3 [Source:HGNC Symbol;Acc:29134] [ENST00000520482]
A_23_P200310	-4.17662	-3.83717	1.92481	0.585419	-1.20086	0.552434	-0.552434	2.16835	DEPDC1	Homo sapiens DEP domain containing 1 (DEPDC1), transcript variant 2, mRNA [NM_017779]
A_23_P53198	0.938086	0.774544	-0.750701	-0.647728	0.408859	-0.408859	0.536259	-1.12359	DGAT2	Homo sapiens diacylglycerol O-acyltransferase 2 (DGAT2), transcript variant 1, mRNA [NM_032564]
A_23_P169909	2.16171	0.111444	0.252694	-0.16141	-0.111444	-0.543396	2.79787	-0.436821	DGKI	Homo sapiens diacylglycerol kinase, iota (DGKI), mRNA [NM_004717]
A_32_P211045	-2.03942	-0.767187	1.81177	0.821431	0.185342	-0.185342	-0.72872	1.17833	DHFR	Homo sapiens dihydrofolate reductase (DHFR), transcript variant 1, mRNA [NM_000791]
A_24_P343095	-1.28787	-0.48178	1.89959	0.408502	0.175323	-0.175323	-0.736362	0.964816	DHFR	Homo sapiens dihydrofolate reductase (DHFR), transcript variant 1, mRNA [NM_000791]
A_23_P13914	1.78721	-0.0380197	-0.936159	-0.0696044	0.167097	0.0380197	1.56467	-0.73839	DHX37	Homo sapiens DEAH (Asp-Glu-Ala-His) box polypeptide 37 (DHX37), mRNA [NM_032656]
A_23_P162719	-2.63124	-2.4064	2.34776	0.937577	-0.452404	0.168298	-0.168298	1.74536	DIAPH3	Homo sapiens diaphanous-related formin 3 (DIAPH3), transcript variant 2, mRNA [NM_030932]
A_32_P150891	-3.24783	-2.70968	2.01715	1.32463	-0.48362	0.299281	-0.299281	1.99071	DIAPH3	Homo sapiens diaphanous-related formin 3 (DIAPH3), transcript variant 1, mRNA [NM_001042517]
A_24_P944144	1.99563	0.0857058	-0.907373	0.604037	-0.438624	-0.256915	2.56305	-0.0857058	DIDO1	Homo sapiens death inducer-obliterator 1 (DIDO1), transcript variant 3, mRNA [NM_080797]
A_23_P105923	-0.300876	1.94146	-1.46083	0.282014	2.73811	0.548708	-0.282014	-1.57198	DIO3	Homo sapiens deiodinase, iodothyronine, type III (DIO3), mRNA [NM_001362]
A_23_P386942	0.716692	0.363804	-1.71536	-0.545397	0.634813	-0.28197	0.28197	-1.81187	DIRAS1	Homo sapiens DIRAS family, GTP-binding RAS-like 1 (DIRAS1), mRNA [NM_145173]
A_23_P149121	1.7936	1.13537	-0.390048	-0.851548	0.390048	-0.843285	1.29111	-1.52169	DIRAS3	Homo sapiens DIRAS family, GTP-binding RAS-like 3 (DIRAS3), mRNA [NM_004675]
A_23_P24129	2.68143	-0.296269	-0.707404	0.0159159	0.148742	-0.0159159	2.50557	-0.692508	DKK1	Homo sapiens dickkopf WNT signaling pathway inhibitor 1 (DKK1), mRNA [NM_012242]
A_33_P3286218	-1.37118	-0.568253	0.468585	0.853564	-0.613056	0.200638	-0.200638	0.590076	DLEU2L	Homo sapiens deleted in lymphocytic leukemia 2-like (DLEU2L), non-coding RNA [NR_002771]
A_23_P88331	-4.29001	-4.02226	2.09229	0.385877	-0.974781	0.344613	-0.344613	2.59906	DLGAP5	Homo sapiens discs, large (Drosophila) homolog-associated protein 5 (DLGAP5), transcript variant 1, mRNA [NM_014750]
A_23_P167920	-0.568013	2.07083	-0.639258	0.106981	2.16163	0.0934095	-1.00294	-0.0934095	DLL1	Homo sapiens delta-like 1 (Drosophila) (DLL1), mRNA [NM_005618]
A_23_P419641	0.342879	0.878053	-1.45241	0.0849729	1.50975	-0.0849729	-0.777808	-2.19075	DLL4	Homo sapiens delta-like 4 (Drosophila) (DLL4), mRNA [NM_019074]
A_32_P142818	1.96615	0.408545	-0.382819	-0.0878379	-0.0464504	-0.00165105	2.26289	0.00165105	DLX1	Homo sapiens distal-less homeobox 1 (DLX1), transcript variant 1, mRNA [NM_178120]
A_23_P28598	3.83524	0.0584495	-2.05618	-0.222094	-0.0584495	0.0798824	3.79034	-1.62625	DLX2	Homo sapiens distal-less homeobox 2 (DLX2), mRNA [NM_004405]
A_33_P3246883	0.727918	0.851357	-1.70523	-0.0285566	0.46744	-0.0204561	0.0204561	-1.95159	DMKN	Homo sapiens dermokine (DMKN), transcript variant 2, mRNA [NM_033317]
A_23_P320261	0.424699	0.927897	-1.84897	0.0591211	0.438247	-0.0591211	-0.257871	-1.75994	DMKN	Homo sapiens dermokine (DMKN), transcript variant 1, mRNA [NM_001035516]
A_23_P104372	-1.43865	-0.774941	1.77531	0.93834	-0.4913	0.0606394	-0.0606394	1.3679	DNAJC9	Homo sapiens DnaJ (Hsp40) homolog, subfamily C, member 9 (DNAJC9), mRNA [NM_015190]
A_23_P362148	-0.358021	1.01117	-2.75908	0.284495	0.919898	0.393998	-0.284495	-3.16522	DNER	Homo sapiens delta/notch-like EGF repeat containing (DNER), mRNA [NM_139072]
A_33_P3276142	-0.890238	0.481597	0.0579817	0.715014	0.92595	-0.404522	-1.01384	-0.0579817	DNM1P46	Homo sapiens DNM1 pseudogene 46 (DNM1P46), non-coding RNA [NR_003260]
A_33_P3378383	-1.24866	0.353338	0.16035	0.437838	0.927404	-0.595049	-1.56495	-0.16035	DNM1P46	Homo sapiens DNM1 pseudogene 46 (DNM1P46), non-coding RNA [NR_003260]
A_33_P3329187	-0.718797	-0.426857	1.08432	0.406844	0.105223	-0.105223	-0.11778	1.06037	DNMT1	Homo sapiens DNA (cytosine-5-)-methyltransferase 1 (DNMT1), transcript variant 1, mRNA [NM_001130823]
A_23_P28953	-2.86826	-0.352652	1.02729	0.642784	0.183376	-0.183376	-1.40346	1.14199	DNMT3B	Homo sapiens DNA (cytosine-5-)-methyltransferase 3 beta (DNMT3B), transcript variant 6, mRNA [NM_175850]
A_32_P121085	0.719917	0.729428	-1.74913	-0.687277	0.687277	-1.04387	1.08726	-2.08049	DOK3	Homo sapiens docking protein 3 (DOK3), transcript variant 2, mRNA [NM_001144875]
A_23_P425502	-0.817583	-0.265042	1.59302	0.938877	-0.060307	0.060307	-0.207799	0.824006	DONSON	Homo sapiens downstream neighbor of SON (DONSON), mRNA [NM_017613]
A_23_P331049	1.20411	0.838285	-1.10965	-0.548437	0.548437	-0.558747	1.17559	-1.01831	DPYSL4	Homo sapiens dihydropyrimidinase-like 4 (DPYSL4), mRNA [NM_006426]
A_23_P252740	-1.02816	-0.0695882	2.05135	0.533538	-0.0864463	0.0695882	-0.189456	1.67959	DSCC1	Homo sapiens DNA replication and sister chromatid cohesion 1 (DSCC1), mRNA [NM_024094]
A_23_P165937	-2.04506	-0.236135	1.98534	0.688026	-0.0743389	0.0743389	-1.27729	1.49328	DSN1	Homo sapiens DSN1, MIS12 kinetochore complex component (DSN1), transcript variant 3, mRNA [NM_024918]
A_23_P10385	-3.13168	-0.58584	2.25491	1.3938	-0.308618	0.308618	-0.595209	1.52303	DTL	Homo sapiens denticleless E3 ubiquitin protein ligase homolog (Drosophila) (DTL), transcript variant 1, mRNA [NM_016448]
A_24_P145316	-1.836	0.0820935	-0.0820935	0.557422	0.55894	-0.714877	-1.87336	0.61972	DTNBP1	Homo sapiens dystrobrevin binding protein 1 (DTNBP1), transcript variant 2, mRNA [NM_183040]
A_23_P123974	-0.927002	-0.724505	1.18603	0.265965	-0.542057	0.0253978	-0.0253978	1.06595	DTYMK	Homo sapiens deoxythymidylate kinase (thymidylate kinase) (DTYMK), transcript variant 1, mRNA [NM_012145]
A_24_P37409	1.86583	0.444551	-0.427657	-0.22264	-0.265998	0.22264	1.4601	-1.06174	DUSP2	Homo sapiens dual specificity phosphatase 2 (DUSP2), mRNA [NM_004418]
A_23_P80032	-1.66635	-0.0313783	1.31583	0.351459	0.0313783	-0.494508	-0.651416	0.300447	E2F1	Homo sapiens E2F transcription factor 1 (E2F1), mRNA [NM_005225]
A_23_P408955	-5.08327	-0.575843	1.91295	0.996778	0.575843	-0.743625	-3.78168	0.615882	E2F2	Homo sapiens E2F transcription factor 2 (E2F2), mRNA [NM_004091]
A_32_P210202	-0.873886	-2.25949	1.79973	0.937105	-0.790722	-0.108556	0.108556	1.58474	E2F7	Homo sapiens E2F transcription factor 7 (E2F7), mRNA [NM_203394]
A_23_P391396	1.23255	0.563837	-0.980623	-0.447926	0.260432	-0.260432	1.08091	-0.638984	EBF3	Homo sapiens early B-cell factor 3 (EBF3), mRNA [NM_001005463]
A_33_P3209537	-0.0464942	1.29024	-0.573426	0.0464942	1.54672	0.0832355	-0.49655	-0.827826	EBF4	Homo sapiens early B-cell factor 4 (EBF4), mRNA [NM_001110514]
A_23_P44684	-1.96329	-1.00413	2.26736	0.446606	-0.475209	0.323333	-0.323333	1.8691	ECT2	Homo sapiens epithelial cell transforming 2 (ECT2), transcript variant 3, mRNA [NM_018098]
A_24_P217572	0.324083	2.06224	-1.04197	-0.352404	2.00585	-0.055738	0.055738	-0.688286	EDNRA	Homo sapiens endothelin receptor type A (EDNRA), transcript variant 1, mRNA [NM_001957]
A_33_P3401701	0.577978	2.11024	-0.498769	-0.239687	1.63727	0.0406532	-0.0406532	-0.649782	EDNRA	Homo sapiens endothelin receptor type A (EDNRA), transcript variant 1, mRNA [NM_001957]
A_24_P330263	0.499265	1.68129	-1.10068	-0.765234	1.77922	-0.424322	0.424322	-0.784906	EDNRB	Homo sapiens endothelin receptor type B (EDNRB), transcript variant 2, mRNA [NM_003991]
A_33_P3229953	0.212854	0.997632	-2.02443	0.12402	2.176	-0.12402	-0.390851	-2.60154	EEF1A2	Homo sapiens eukaryotic translation elongation factor 1 alpha 2 (EEF1A2), mRNA [NM_001958]
A_23_P129014	-1.81028	-0.482256	1.35634	0.447147	-0.66833	0.225482	-0.225482	1.44673	EFCAB11	Homo sapiens EF-hand calcium binding domain 11 (EFCAB11), transcript variant 1, mRNA [NM_145231]
A_24_P355944	3.01721	-2.19006	0.664696	-0.256577	-1.30602	-0.788691	2.91871	0.256577	EFNB2	Homo sapiens ephrin-B2 (EFNB2), mRNA [NM_004093]
A_24_P940006	0.40028	1.88336	-2.06328	-0.249992	1.46131	0.249992	-0.253433	-2.07362	EFNB3	Homo sapiens ephrin-B3 (EFNB3), mRNA [NM_001406]
A_23_P46936	-1.9957	0.286602	-0.286602	0.500147	0.744594	0.343051	-1.69008	-0.514743	EGR2	Homo sapiens early growth response 2 (EGR2), transcript variant 1, mRNA [NM_000399]
A_23_P216225	0.153479	1.28458	-1.92371	-0.0522568	0.882115	0.0522568	-0.196421	-2.20524	EGR3	Homo sapiens early growth response 3 (EGR3), transcript variant 1, mRNA [NM_004430]
A_23_P380318	-0.0210676	0.905269	-1.2175	0.0210676	0.558983	0.0486584	-0.624414	-1.19878	EGR4	Homo sapiens early growth response 4 (EGR4), mRNA [NM_001965]
A_32_P22501	0.789656	0.764156	-0.64627	-0.589312	0.317821	-0.684901	0.764613	-0.317821	EIF3J-AS1	Homo sapiens EIF3J antisense RNA 1 (head to head) (EIF3J-AS1), transcript variant 1, long non-coding RNA [NR_034170]
A_23_P88234	-0.717437	-1.16766	0.621222	0.309127	-0.87831	0.233264	-0.233264	0.604651	EMC9	Homo sapiens ER membrane protein complex subunit 9 (EMC9), mRNA [NM_016049]
A_23_P368225	-2.54864	-1.21324	2.63864	1.26275	-0.395776	0.395776	-1.4856	2.294	EME1	Homo sapiens essential meiotic structure-specific endonuclease 1 (EME1), transcript variant 2, mRNA [NM_152463]
A_23_P51397	2.29307	-0.346582	-0.178084	-0.0143251	-0.00836182	0.00836182	2.56736	0.135935	ENAH	Homo sapiens enabled homolog (Drosophila) (ENAH), transcript variant 1, mRNA [NM_001008493]
A_33_P3323136	2.09888	0.958332	-2.26166	-0.753443	0.753443	-0.908623	2.24299	-1.53209	ENKUR	Homo sapiens enkurin, TRPC channel interacting protein (ENKUR), transcript variant 1, mRNA [NM_145010]
A_33_P3321697	-0.57475	-0.0586433	1.21508	0.0586438	0.974448	-0.756074	-0.327618	1.48526	EPB41L4A	Homo sapiens erythrocyte membrane protein band 4.1 like 4A (EPB41L4A), mRNA [NM_022140]
A_24_P205994	0.744776	-1.961	-0.712524	0.616353	-2.00117	0.490082	0.975574	-0.490082	EPGN	Homo sapiens epithelial mitogen (EPGN), transcript variant 1, mRNA [NM_001270989]
A_33_P3220698	-0.766756	-0.158346	1.35654	0.158346	0.180865	-0.335836	-0.644328	1.73408	EPS8L1	Homo sapiens EPS8-like 1 (EPS8L1), transcript variant 1, mRNA [NM_133180]
A_23_P96325	-3.29842	-1.93509	2.02196	0.518289	-0.794728	0.301342	-0.301342	1.81513	ERCC6L	Homo sapiens excision repair cross-complementation group 6-like (ERCC6L), mRNA [NM_017669]
A_24_P934800	-0.709583	-0.607643	1.23256	0.476988	-0.603679	0.375275	-0.375275	1.08774	ERI2	Homo sapiens ERI1 exoribonuclease family member 2 (ERI2), transcript variant 1, mRNA [NM_001142725]
A_33_P3277437	-0.760868	-0.532256	1.55649	0.599721	-0.630013	0.532256	-0.715208	1.14236	ERI2	Homo sapiens ERI1 exoribonuclease family member 2 (ERI2), transcript variant 1, mRNA [NM_001142725]
A_23_P129717	-1.27721	-0.366164	1.75334	0.695017	-0.787455	0.366164	-0.483977	1.79748	ERI2	Homo sapiens ERI1 exoribonuclease family member 2 (ERI2), transcript variant 2, mRNA [NM_080663]
A_23_P32707	-0.480082	-0.631358	2.22087	0.281823	-0.011198	0.011198	-0.471097	2.0521	ESPL1	Homo sapiens extra spindle pole bodies homolog 1 (S. cerevisiae) (ESPL1), mRNA [NM_012291]
A_23_P23303	-2.62883	-0.941157	2.56969	1.23021	-0.0203123	0.0203123	-0.57705	1.71002	EXO1	Homo sapiens exonuclease 1 (EXO1), transcript variant 3, mRNA [NM_003686]
A_33_P3390024	0.0128036	-0.729033	-0.6304	0.675092	-2.3017	-0.0128031	0.506343	0.369563	EXOC7	Homo sapiens exocyst complex component 7 (EXOC7), transcript variant 7, mRNA [NM_001282314]
A_23_P403335	-0.710591	-0.602235	1.26158	0.466259	-0.246173	0.246173	-0.544183	1.51755	EXPH5	Homo sapiens exophilin 5 (EXPH5), mRNA [NM_015065]
A_33_P3252281	0.0447841	0.260608	-3.04677	-0.159127	0.0132513	-0.0132513	0.0666552	-2.49188	EYA4	Homo sapiens eyes absent homolog 4 (Drosophila) (EYA4), transcript variant 1, mRNA [NM_004100]
A_33_P3252196	-1.7214	-0.862133	1.98079	1.2609	-0.0741112	0.0741112	-0.152447	1.69198	EZH2	Homo sapiens enhancer of zeste homolog 2 (Drosophila) (EZH2), transcript variant 1, mRNA [NM_004456]
A_23_P19590	-0.407295	-0.752591	2.1218	0.0493803	-0.701729	-0.0493803	0.151494	1.6427	EZR	Homo sapiens ezrin (EZR), transcript variant 1, mRNA [NM_003379]
A_24_P62783	1.43119	0.994154	-0.249202	-1.24285	0.249202	-1.16602	1.2362	-0.74362	FABP3	Homo sapiens fatty acid binding protein 3, muscle and heart (mammary-derived growth inhibitor) (FABP3), mRNA [NM_004102]
A_23_P386241	-0.663505	-0.690455	1.54365	0.179783	-0.180558	0.13921	-0.13921	1.81671	FAM110A	Homo sapiens family with sequence similarity 110, member A (FAM110A), transcript variant 3, mRNA [NM_001042353]
A_24_P141629	-0.373652	-0.703052	1.41181	0.532692	-0.0953674	0.0953674	-0.153716	0.897186	FAM111A	Homo sapiens family with sequence similarity 111, member A (FAM111A), transcript variant 1, mRNA [NM_022074]
A_33_P3270657	-2.83352	-0.078655	1.21824	0.487	0.26338	-1.58431	-1.8046	0.078655	FAM111B	Homo sapiens family with sequence similarity 111, member B (FAM111B), transcript variant 1, mRNA [NM_198947]
A_32_P214925	1.12434	1.41662	-0.583362	-0.916708	0.583362	-1.53256	0.962909	-1.24132	FAM115C	Homo sapiens family with sequence similarity 115, member C (FAM115C), transcript variant 2, mRNA [NM_173678]
A_33_P3234118	-0.930749	-0.842379	0.859153	0.437764	-0.224235	0.070581	-0.070581	1.04077	FAM122B	Homo sapiens family with sequence similarity 122B (FAM122B), transcript variant 2, mRNA [NM_001166599]
A_33_P3390284	-0.679784	-0.0476761	1.27204	0.85733	-0.0723486	0.0476766	-0.257453	1.18404	FAM122B	Homo sapiens family with sequence similarity 122B (FAM122B), transcript variant 3, mRNA [NM_001166600]
A_32_P68533	-1.5128	-0.08446	0.629026	0.352377	0.0129864	-0.0129864	-1.12644	0.478217	FAM161A	Homo sapiens family with sequence similarity 161, member A (FAM161A), transcript variant 2, mRNA [NM_032180]
A_32_P82189	-1.53613	-0.134471	0.57542	0.273407	-0.0285323	0.0285323	-1.43619	0.3727	FAM161A	Homo sapiens family with sequence similarity 161, member A (FAM161A), transcript variant 2, mRNA [NM_032180]
A_23_P100001	0.099535	0.414332	-2.15381	-0.145559	-0.099535	0.728786	0.120053	-2.09436	FAM174B	Homo sapiens family with sequence similarity 174, member B (FAM174B), mRNA [NM_207446]
A_33_P3392250	1.33141	-1.65209	-1.33195	1.25836	-2.28974	1.14891	1.42573	-1.14891	FAM178A	Homo sapiens family with sequence similarity 178, member A (FAM178A), transcript variant 3, mRNA [NM_001243770]
A_33_P3375636	2.34089	-0.669634	0.0367432	-0.0367432	-1.1312	0.263292	2.28552	-0.295308	FAM196B	Homo sapiens family with sequence similarity 196, member B (FAM196B), mRNA [NM_001129891]
A_24_P323941	1.14749	0.255829	-1.54761	-0.484658	-0.0778441	-1.80374	1.40483	0.0778441	FAM209A	Homo sapiens family with sequence similarity 209, member A (FAM209A), mRNA [NM_001012971]
A_32_P108254	-0.396045	2.26983	-0.00507307	-0.223131	2.02467	0.179733	-1.05644	0.00507307	FAM20A	Homo sapiens family with sequence similarity 20, member A (FAM20A), transcript variant 1, mRNA [NM_017565]
A_24_P352952	-0.23132	2.23455	0.137383	-0.526627	1.90822	0.108211	-1.05626	-0.108211	FAM20A	Homo sapiens family with sequence similarity 20, member A (FAM20A), transcript variant 1, mRNA [NM_017565]
A_23_P99853	-2.36124	0.114721	-0.810894	0.48855	0.395098	0.12593	-2.37076	-0.114721	FAM214A	Homo sapiens family with sequence similarity 214, member A (FAM214A), transcript variant 1, mRNA [NM_019600]
A_23_P128375	1.66385	0.540196	-0.506981	-0.055675	-0.168639	0.0556746	0.908207	-0.488863	FAM222A	Homo sapiens family with sequence similarity 222, member A (FAM222A), mRNA [NM_032829]
A_23_P52531	-0.878599	-1.24731	1.08154	0.282145	-1.58004	0.340106	-0.282145	1.27354	FAM24B	Homo sapiens family with sequence similarity 24, member B (FAM24B), transcript variant 1, mRNA [NM_152644]
A_32_P112623	1.59441	0.177076	-1.34275	0.0626259	-0.0626259	-0.286802	2.2328	-0.577768	FAM27E2	Homo sapiens family with sequence similarity 27, member E2 (FAM27E2), long non-coding RNA [NR_103714]
A_32_P125338	0.434721	1.58532	-0.623113	-0.278952	1.13634	-0.232908	0.232908	-0.501466	FAM43B	Homo sapiens family with sequence similarity 43, member B (FAM43B), mRNA [NM_207334]
A_33_P3276918	-3.48108	-3.89173	2.81753	0.403945	-0.991287	0.288789	-0.288789	2.59531	FAM64A	Homo sapiens family with sequence similarity 64, member A (FAM64A), transcript variant 2, mRNA [NM_001195228]
A_24_P941359	1.23505	2.14293	-1.48499	-1.64634	2.27909	-1.91615	1.41291	-1.23505	FAM65B	Homo sapiens family with sequence similarity 65, member B (FAM65B), transcript variant 1, mRNA [NM_014722]
A_23_P358394	1.20484	1.40865	-0.90556	-0.733706	1.6811	-0.773078	0.733706	-0.957753	FAM65B	Homo sapiens family with sequence similarity 65, member B (FAM65B), transcript variant 2, mRNA [NM_015864]
A_33_P3242952	-3.12314	-2.02943	2.54064	0.993074	-0.960358	0.712882	-0.712882	2.78572	FAM72A	Homo sapiens family with sequence similarity 72, member A (FAM72A), mRNA [NM_001123168]
A_32_P151800	-3.21545	-2.23762	2.50377	1.00379	-0.744132	0.744132	-1.07525	2.80368	FAM72D	Homo sapiens family with sequence similarity 72, member D (FAM72D), mRNA [NM_207418]
A_32_P19752	-1.22071	-0.328027	0.347243	0.716701	-0.213447	0.213447	-0.808255	0.45565	FAM76B	Homo sapiens family with sequence similarity 76, member B (FAM76B), mRNA [NM_144664]
A_33_P3259183	0.620528	0.392576	-1.55326	-0.561289	0.376118	-0.376118	0.543479	-0.82448	FAM78B	Homo sapiens family with sequence similarity 78, member B (FAM78B), mRNA [NM_001017961]
A_23_P323751	-3.78255	-4.87118	1.44316	0.297731	-1.99817	0.517625	-0.297731	1.61088	FAM83D	Homo sapiens family with sequence similarity 83, member D (FAM83D), mRNA [NM_030919]
A_33_P3339336	0.664496	0.554318	-0.797678	-1.16616	0.639287	-1.39988	0.916685	-0.554318	FAM86FP	Homo sapiens family with sequence similarity 86, member F, pseudogene (FAM86FP), non-coding RNA [NR_024254]
A_33_P3212630	1.38647	-0.0179548	-0.322234	0.255705	0.0179548	0.252217	-0.235029	-1.33952	FAM90A1	Homo sapiens family with sequence similarity 90, member A1 (FAM90A1), mRNA [NM_018088]
A_23_P206441	-1.70962	-0.536321	1.46101	0.731697	-0.0819233	-0.695745	0.0819233	1.08789	FANCA	Homo sapiens Fanconi anemia, complementation group A (FANCA), transcript variant 1, mRNA [NM_000135]
A_33_P3386344	-0.602246	-0.204479	1.49809	1.26141	-0.055393	0.055393	-0.123843	1.14102	FANCA	Homo sapiens Fanconi anemia, complementation group A (FANCA), transcript variant 2, mRNA [NM_001018112]
A_33_P3286422	-1.35716	-1.68288	2.04214	0.979876	-0.671273	-0.294939	0.294939	1.42152	FANCA	Homo sapiens Fanconi anemia, complementation group A (FANCA), transcript variant 2, mRNA [NM_001018112]
A_23_P356021	-1.59894	-0.862082	1.22667	1.21142	-0.527299	0.225834	-0.225834	1.11545	FANCB	Homo sapiens Fanconi anemia, complementation group B (FANCB), transcript variant 1, mRNA [NM_001018113]
A_33_P3319765	-0.986404	-0.743197	1.16857	0.805643	-0.00659752	-0.369082	0.006598	0.896362	FANCC	Homo sapiens Fanconi anemia, complementation group C (FANCC), transcript variant 3, mRNA [NM_001243744]
A_33_P3257808	-3.30692	-1.79996	1.99456	1.24271	-0.0333488	0.0333488	-0.394338	2.08677	FANCD2	Homo sapiens Fanconi anemia, complementation group D2 (FANCD2), transcript variant 2, mRNA [NM_001018115]
A_23_P143994	-3.34711	-1.61126	2.02292	0.774706	-0.10841	0.10841	-0.578092	1.77787	FANCD2	Homo sapiens Fanconi anemia, complementation group D2 (FANCD2), transcript variant 2, mRNA [NM_001018115]
A_23_P71644	-2.01153	-0.427405	1.30022	0.287122	-0.00231075	0.00231075	-1.07388	1.04368	FANCG	Homo sapiens Fanconi anemia, complementation group G (FANCG), mRNA [NM_004629]
A_32_P95729	-3.11058	-1.17828	2.23358	0.913983	-0.000977039	0.000977039	-0.994401	1.6678	FANCI	Homo sapiens Fanconi anemia, complementation group I (FANCI), transcript variant 2, mRNA [NM_018193]
A_32_P106732	-1.89637	-0.444223	1.21636	0.44144	-0.0378244	-0.33837	0.0378244	1.64107	FANCM	Homo sapiens Fanconi anemia, complementation group M (FANCM), mRNA [NM_020937]
A_23_P18649	-0.0449939	1.82324	-1.18261	0.0449939	1.99923	0.211719	-0.470778	-0.332302	FAT4	Homo sapiens FAT atypical cadherin 4 (FAT4), transcript variant 1, mRNA [NM_001291303]
A_23_P337934	2.07832	0.249255	-1.5121	-0.393973	0.270324	-0.249255	1.53295	-1.62102	FBLIM1	Homo sapiens filamin binding LIM protein 1 (FBLIM1), transcript variant 1, mRNA [NM_017556]
A_32_P220463	0.4287	0.624424	-0.599411	-0.310204	0.205851	0.0779428	-0.0779424	-1.55651	FBLL1	Homo sapiens fibrillarin-like 1 (FBLL1), non-coding RNA [NR_024356]
A_33_P3237225	-1.50331	-0.37947	0.537272	0.0854907	-0.0854907	0.111598	-1.4159	0.717519	FBXO34	Homo sapiens F-box protein 34 (FBXO34), transcript variant 2, mRNA [NM_152231]
A_33_P3222630	-0.780504	-0.685073	1.92283	0.58666	0.153794	-0.153794	-0.710893	2.3322	FBXO43	Homo sapiens F-box protein 43 (FBXO43), transcript variant 2, mRNA [NM_001029860]
A_33_P3384871	-1.31155	-1.26052	3.03371	1.11783	-0.486258	0.285108	-0.285108	2.50316	FBXO5	Homo sapiens F-box protein 5 (FBXO5), transcript variant 2, mRNA [NM_001142522]
A_24_P84898	-1.37573	-1.17595	1.21864	0.79804	-0.960175	-0.014667	0.014667	0.215808	FEN1	Homo sapiens flap structure-specific endonuclease 1 (FEN1), mRNA [NM_004111]
A_33_P3333282	0.218734	2.11795	-1.1889	-0.281659	1.99541	0.0300965	-0.0300965	-0.553167	FGF11	Homo sapiens fibroblast growth factor 11 (FGF11), mRNA [NM_004112]
A_23_P212800	3.67086	-0.637963	0.271765	-0.306997	-0.629791	-0.229568	3.42793	0.229568	FGF5	Homo sapiens fibroblast growth factor 5 (FGF5), transcript variant 1, mRNA [NM_004464]
A_33_P3411907	2.7656	-0.559146	0.0509434	-0.333734	-0.451147	-0.0509438	2.34236	0.141329	FGF5	Homo sapiens fibroblast growth factor 5 (FGF5), transcript variant 2, mRNA [NM_033143]
A_33_P3257027	0.736572	0.901309	-2.0164	-0.489003	0.44495	-0.44495	0.508734	-1.62151	FGF7	Homo sapiens fibroblast growth factor 7 (FGF7), mRNA [NM_002009]
A_32_P196021	0.431813	1.44554	-1.95164	-0.135195	1.14527	-0.0916355	0.0916355	-1.62941	FGF7	Homo sapiens fibroblast growth factor 7 (FGF7), mRNA [NM_002009]
A_23_P500501	0.228744	0.673416	-0.100479	-0.94384	0.821334	-2.06383	0.100479	-0.654935	FGFR3	Homo sapiens fibroblast growth factor receptor 3 (FGFR3), transcript variant 1, mRNA [NM_000142]
A_23_P37778	2.30203	0.203902	-0.287874	-0.397277	0.376429	-0.43556	2.20124	-0.203902	FHOD1	Homo sapiens formin homology 2 domain containing 1 (FHOD1), mRNA [NM_013241]
A_32_P34003	-1.59006	-1.35424	1.10559	0.810646	-0.360766	0.360766	-1.29453	1.37199	FIGN	fidgetin [Source:HGNC Symbol;Acc:13285] [ENST00000333129]
A_23_P252052	2.73031	-0.83082	0.100587	-0.468201	-0.575302	0.01636	2.41965	-0.01636	FILIP1L	Homo sapiens filamin A interacting protein 1-like (FILIP1L), transcript variant 1, mRNA [NM_182909]
A_23_P15727	0.601871	0.800525	-0.17553	-0.0332985	0.759054	0.0332985	-0.410657	-0.72643	FKBP10	Homo sapiens FK506 binding protein 10, 65 kDa (FKBP10), mRNA [NM_021939]
A_32_P71788	1.1924	0.400265	-0.351374	-0.540203	0.183823	-0.183823	1.03129	-0.767755	FKBP4	Homo sapiens FK506 binding protein 4, 59kDa (FKBP4), mRNA [NM_002014]
A_33_P3387971	-2.03899	-0.686115	0.726208	1.50144	-1.00331	0.686114	-1.55976	0.953301	FLJ42351	PREDICTED: Homo sapiens serine/arginine repetitive matrix protein 3-like (LOC101930279), mRNA [XM_005275926]
A_33_P3354796	1.2357	0.66627	-0.713341	-0.746092	1.17229	-1.32541	1.91244	-0.66627	FLJ42627	Homo sapiens uncharacterized LOC645644 (FLJ42627), long non-coding RNA [NR_024492]
A_33_P3418833	1.77913	0.913439	-0.695962	-0.911061	0.695962	-1.2259	1.43438	-0.717724	FLRT3	Homo sapiens fibronectin leucine rich transmembrane protein 3 (FLRT3), transcript variant 2, mRNA [NM_198391]
A_33_P3535649	1.13395	1.93157	-1.47216	-1.23473	2.27385	-2.23003	1.23201	-1.13395	FLYWCH1	Homo sapiens FLYWCH-type zinc finger 1 (FLYWCH1), transcript variant 1, mRNA [NM_032296]
A_23_P106194	-4.31501	1.67931	-0.62281	0.57967	1.59058	1.06315	-5.13054	-0.57967	FOS	Homo sapiens FBJ murine osteosarcoma viral oncogene homolog (FOS), mRNA [NM_005252]
A_32_P119248	1.98035	0.484542	-0.880693	-0.570693	0.40024	-1.47841	2.14987	-0.400241	FOXD4	Homo sapiens forkhead box D4 (FOXD4), mRNA [NM_207305]
A_23_P110957	1.07149	0.512106	-0.323936	-0.739471	0.153831	-0.785646	0.69225	-0.153831	FOXF2	Homo sapiens forkhead box F2 (FOXF2), mRNA [NM_001452]
A_23_P151150	-2.22699	-3.56201	2.25526	0.496637	-0.780506	0.0725102	-0.0725102	1.79949	FOXM1	Homo sapiens forkhead box M1 (FOXM1), transcript variant 1, mRNA [NM_202002]
A_32_P164246	0.26494	1.60182	-1.47201	0.501596	2.04342	-0.26494	-0.497305	-1.60193	FOXQ1	Homo sapiens forkhead box Q1 (FOXQ1), mRNA [NM_033260]
A_33_P3363420	1.83136	0.191725	-0.191725	-0.415179	0.1933	-0.788897	2.11255	-0.502385	FRMD3	Homo sapiens FERM domain containing 3 (FRMD3), transcript variant 1, mRNA [NM_174938]
A_33_P3363425	2.19367	0.348049	-0.365574	-0.348049	0.362611	-0.64472	2.26628	-0.619723	FRMD3	Homo sapiens FERM domain containing 3 (FRMD3), transcript variant 1, mRNA [NM_174938]
A_33_P3270295	-2.51812	-0.335799	0.473712	0.335799	-0.378668	0.624779	-2.06086	0.456211	FRS3	Homo sapiens fibroblast growth factor receptor substrate 3 (FRS3), mRNA [NM_006653]
A_23_P105862	-1.22368	-0.727627	0.973212	0.288737	0.0434866	-0.0434871	-0.631174	1.19145	FRY	Homo sapiens furry homolog (Drosophila) (FRY), mRNA [NM_023037]
A_23_P363778	-0.622341	-1.02172	2.89394	0.482409	-0.0914412	-0.192878	0.0914416	2.5004	FRZB	Homo sapiens frizzled-related protein (FRZB), mRNA [NM_001463]
A_33_P3318796	1.39748	0.300169	-1.38733	-0.300169	0.300698	-0.317029	0.748693	-1.08632	FSTL3	Homo sapiens follistatin-like 3 (secreted glycoprotein) (FSTL3), mRNA [NM_005860]
A_23_P107963	-0.824195	0.120008	-0.120007	1.14652	0.924365	0.859279	-0.456309	-0.48181	FUT1	Homo sapiens fucosyltransferase 1 (galactoside 2-alpha-L-fucosyltransferase, H blood group) (FUT1), mRNA [NM_000148]
A_23_P327156	1.26033	0.484833	-0.555914	-0.96214	0.259752	-1.09935	1.43731	-0.259752	FUT8-AS1	Homo sapiens FUT8 antisense RNA 1 (FUT8-AS1), long non-coding RNA [NR_024334]
A_23_P108437	-1.75777	-0.581054	0.589753	0.172315	-0.172274	0.172274	-1.20787	0.682294	FZD5	Homo sapiens frizzled class receptor 5 (FZD5), mRNA [NM_003468]
A_23_P396858	2.78944	0.624546	-0.937449	-0.92273	0.876455	-1.0497	2.78338	-0.624546	FZD8	Homo sapiens frizzled class receptor 8 (FZD8), mRNA [NM_031866]
A_24_P941759	-1.11315	-0.631706	1.10868	0.584206	-0.386925	0.386925	-0.459539	1.47772	G2E3	Homo sapiens G2/M-phase specific E3 ubiquitin protein ligase (G2E3), mRNA [NM_017769]
A_23_P374844	2.44363	0.406697	-0.292669	-1.55835	0.163314	-1.457	2.7338	-0.163314	GAL	Homo sapiens galanin/GMAP prepropeptide (GAL), mRNA [NM_015973]
A_23_P212119	-0.375676	2.08009	0.359086	-0.65443	2.24221	-0.359086	-0.879664	0.492942	GALNT15	Homo sapiens polypeptide N-acetylgalactosaminyltransferase 15 (GALNT15), mRNA [NM_054110]
A_32_P189204	-3.00378	-3.43971	1.29175	0.415555	-1.95997	0.346462	-0.346462	1.66836	GAS2L3	Homo sapiens growth arrest-specific 2 like 3 (GAS2L3), mRNA [NM_174942]
A_23_P74290	-0.967729	-1.53156	0.418159	0.56328	-0.997942	0.127419	-0.127419	0.670199	GBP5	Homo sapiens guanylate binding protein 5 (GBP5), transcript variant 1, mRNA [NM_052942]
A_33_P3282489	-0.544245	-1.29026	0.106385	0.0012753	-0.783592	-0.0012753	0.0448	0.534091	GCNT1	Homo sapiens glucosaminyl (N-acetyl) transferase 1, core 2 (GCNT1), transcript variant 1, mRNA [NM_001097634]
A_33_P3420816	0.075022	1.58779	-0.168818	-0.075022	1.29979	0.207349	-0.626635	-0.785373	GDF1	Homo sapiens growth differentiation factor 1 (GDF1), mRNA [NM_001492]
A_24_P177585	-0.487497	-1.09948	1.91407	0.808659	-0.656606	-0.0965254	0.0965254	1.97741	GEN1	Homo sapiens GEN1 Holliday junction 5' flap endonuclease (GEN1), transcript variant 1, mRNA [NM_182625]
A_33_P3308105	-1.66522	-1.17581	1.69473	0.41993	-1.27862	0.176259	-0.176259	1.41075	GGH	Homo sapiens gamma-glutamyl hydrolase (conjugase, folylpolygammaglutamyl hydrolase) (GGH), mRNA [NM_003878]
A_33_P3340025	-2.99152	-0.795751	1.76388	0.735681	0.0832644	-0.0832644	-0.227963	1.26583	GINS1	Homo sapiens GINS complex subunit 1 (Psf1 homolog) (GINS1), mRNA [NM_021067]
A_23_P118246	-1.87832	0.192804	1.44929	0.130443	-0.130443	-0.368927	-0.36541	0.794559	GINS2	Homo sapiens GINS complex subunit 2 (Psf2 homolog) (GINS2), mRNA [NM_016095]
A_23_P152136	-1.42253	-0.937512	1.38764	0.861515	-0.895968	0.300691	-0.300691	0.963545	GINS3	Homo sapiens GINS complex subunit 3 (Psf3 homolog) (GINS3), transcript variant 2, mRNA [NM_022770]
A_33_P3340040	-2.79295	-1.04778	1.87008	0.707665	-0.219397	0.219397	-0.277486	1.47257	GINS4	Homo sapiens GINS complex subunit 4 (Sld5 homolog) (GINS4), mRNA [NM_032336]
A_24_P55295	0.425108	0.834661	-1.11219	-0.867551	0.385929	-0.301486	0.301486	-0.415932	GJA1	Homo sapiens gap junction protein, alpha 1, 43kDa (GJA1), mRNA [NM_000165]
A_33_P3373358	-0.172589	-1.72089	0.208283	0.0717793	-0.989699	-0.0717793	0.591439	0.447311	GJC1	Homo sapiens gap junction protein, gamma 1, 45kDa (GJC1), transcript variant 1, mRNA [NM_005497]
A_23_P94546	-1.21793	-0.191086	1.32771	0.575791	-0.118944	0.118944	-0.710692	0.502781	GKAP1	Homo sapiens G kinase anchoring protein 1 (GKAP1), transcript variant 1, mRNA [NM_025211]
A_23_P123596	-0.532274	-1.89763	1.14042	0.380001	-1.28545	0.0773246	-0.0773246	0.381404	GLDC	Homo sapiens glycine dehydrogenase (decarboxylating) (GLDC), mRNA [NM_000170]
A_24_P49199	0.413275	1.74524	-2.45069	0.0162385	1.50193	-0.0162385	-0.178599	-2.18555	GLDN	Homo sapiens gliomedin (GLDN), mRNA [NM_181789]
A_23_P105251	-1.51851	-0.0707035	0.666286	0.0707035	0.162386	0.196766	-1.53291	-0.0854998	GLI1	Homo sapiens GLI family zinc finger 1 (GLI1), transcript variant 1, mRNA [NM_005269]
A_23_P69908	0.0143504	0.961032	-1.72715	-0.0143504	-0.0322089	0.061254	0.149469	-1.49101	GLRX	Homo sapiens glutaredoxin (thioltransferase) (GLRX), transcript variant 1, mRNA [NM_002064]
A_23_P370666	-1.70323	-0.279723	2.23718	0.430926	0.154489	-0.154489	-0.674666	1.5929	GLYATL1	Homo sapiens glycine-N-acyltransferase-like 1 (GLYATL1), transcript variant 1, mRNA [NM_080661]
A_23_P19712	-2.04654	0.199711	1.47878	0.17557	-0.17557	-0.548496	-0.884331	0.97283	GMNN	Homo sapiens geminin, DNA replication inhibitor (GMNN), transcript variant 1, mRNA [NM_015895]
A_33_P3301709	-0.869222	0.401903	0.862288	0.00855446	1.00755	-0.886394	-0.860179	-0.00855446	GNG4	Homo sapiens guanine nucleotide binding protein (G protein), gamma 4 (GNG4), transcript variant 1, mRNA [NM_001098722]
A_33_P3339011	-1.93605	-0.655428	0.417743	1.55402	0.032424	-0.032424	-1.59849	0.646641	GOLGA2P5	golgin A2 pseudogene 5 [Source:HGNC Symbol;Acc:25315] [ENST00000546413]
A_24_P410516	-1.38319	-0.0473742	-0.17748	1.09331	0.0473742	0.0557694	-1.18792	0.725174	GOLGA6L9	Homo sapiens golgin A6 family-like 9 (GOLGA6L9), transcript variant 1, mRNA [NM_198181]
A_23_P140614	-1.58499	0.124267	0.218522	1.11659	-0.089057	-0.0373049	-1.9045	0.0373054	GOLGA8O	Homo sapiens golgin A8 family, member O (GOLGA8O), mRNA [NM_001277308]
A_33_P3415551	1.16658	0.12878	-2.26964	0.847871	1.24193	-0.583946	-0.12878	-3.28657	GPAT2	Homo sapiens glycerol-3-phosphate acyltransferase 2, mitochondrial (GPAT2), mRNA [NM_207328]
A_33_P3218649	0.621463	1.70777	-0.427817	0.095556	1.83398	-0.5167	-0.642436	-0.095556	GPM6B	Homo sapiens glycoprotein M6B (GPM6B), transcript variant 1, mRNA [NM_001001995]
A_23_P378416	0.963736	1.73873	-0.0482323	-0.0214107	1.64814	-0.545499	-0.57641	0.0214107	GPM6B	Homo sapiens glycoprotein M6B (GPM6B), transcript variant 2, mRNA [NM_001001996]
A_23_P415706	0.33259	0.166008	-2.9592	0.405401	-0.296296	0.99402	-0.166008	-3.72465	GPR133	Homo sapiens G protein-coupled receptor 133 (GPR133), mRNA [NM_198827]
A_33_P3236416	-0.881722	-0.158923	-0.126931	1.05191	0.659421	0.19534	-0.128929	0.126931	GPR179	Homo sapiens G protein-coupled receptor 179 (GPR179), mRNA [NM_001004334]
A_33_P3236813	-1.7028	-2.42105	1.79995	1.26805	-0.711088	0.281695	-0.281695	1.4404	GPR19	Homo sapiens G protein-coupled receptor 19 (GPR19), mRNA [NM_006143]
A_23_P206280	1.578	0.0229235	-2.90761	-0.0229235	0.494263	-0.0776348	1.46719	-2.64791	GPR56	Homo sapiens G protein-coupled receptor 56 (GPR56), transcript variant 3, mRNA [NM_201525]
A_23_P96590	-0.945797	-0.0308428	1.07757	0.0308428	0.482023	-0.155946	-0.801278	1.024	GPRASP1	Homo sapiens G protein-coupled receptor associated sorting protein 1 (GPRASP1), transcript variant 1, mRNA [NM_014710]
A_23_P63402	-0.874709	-0.553117	1.55336	0.259747	-0.330915	0.347152	-0.259747	1.43133	GPSM2	Homo sapiens G-protein signaling modulator 2 (GPSM2), mRNA [NM_013296]
A_33_P3369371	-1.03902	2.33809	0.664919	-0.83787	2.06927	-0.471616	-1.63108	0.471616	GPX3	Homo sapiens glutathione peroxidase 3 (plasma) (GPX3), mRNA [NM_002084]
A_23_P133474	-0.815681	2.29662	0.724388	-0.645996	2.04838	-0.337188	-1.34572	0.337188	GPX3	Homo sapiens glutathione peroxidase 3 (plasma) (GPX3), mRNA [NM_002084]
A_23_P432947	4.19651	0.638483	-2.51626	-0.0676618	0.0676618	-0.150968	3.6609	-3.57884	GREM1	Homo sapiens gremlin 1, DAN family BMP antagonist (GREM1), transcript variant 1, mRNA [NM_013372]
A_24_P40626	0.600902	1.02998	-1.14891	-1.42376	0.973823	-0.938448	0.76978	-0.600902	GREM2	Homo sapiens gremlin 2, DAN family BMP antagonist (GREM2), mRNA [NM_022469]
A_23_P32805	-0.38574	1.18468	-1.52891	0.24281	1.36227	0.0991387	-0.0991383	-2.46571	GRID1	Homo sapiens glutamate receptor, ionotropic, delta 1 (GRID1), mRNA [NM_017551]
A_33_P3221999	-1.92306	0.150717	-0.870236	1.549	0.0589907	0.261972	-1.75766	-0.0589907	GSDMB	Homo sapiens gasdermin B (GSDMB), transcript variant 3, mRNA [NM_001165958]
A_23_P66732	-2.66127	-2.91225	1.88811	0.366712	-1.37742	0.214088	-0.214088	1.4828	GSG2	Homo sapiens germ cell associated 2 (haspin) (GSG2), mRNA [NM_031965]
A_23_P110288	-1.087	-0.210497	1.39425	0.454515	-0.14206	0.14206	-0.147473	1.07324	GSTCD	Homo sapiens glutathione S-transferase, C-terminal domain containing (GSTCD), transcript variant 2, mRNA [NM_024751]
A_23_P379026	-1.29413	-0.36765	0.594069	0.609334	-0.406507	0.399561	-1.21787	0.36765	GTPBP2	Homo sapiens GTP binding protein 2 (GTPBP2), transcript variant 1, mRNA [NM_019096]
A_23_P57588	-3.50631	-3.83703	2.58957	0.468204	-0.624835	0.373808	-0.373808	2.45608	GTSE1	Homo sapiens G-2 and S-phase expressed 1 (GTSE1), mRNA [NM_016426]
A_23_P145904	-1.29845	-1.00831	1.24709	0.323717	-0.799035	0.0563517	-0.0563517	1.31479	H2AFV	Homo sapiens H2A histone family, member V (H2AFV), transcript variant 1, mRNA [NM_012412]
A_23_P316487	-1.20463	-0.410351	1.77315	0.202289	-0.202289	0.251175	-0.220216	1.27362	H2AFV	Homo sapiens H2A histone family, member V (H2AFV), transcript variant 2, mRNA [NM_138635]
A_24_P38895	-0.134744	-1.26535	1.27338	0.134744	-0.430041	-0.394467	0.521552	1.18496	H2AFX	Homo sapiens H2A histone family, member X (H2AFX), mRNA [NM_002105]
A_24_P41570	-1.30504	-0.692999	1.46965	0.318585	-0.660857	0.0457377	-0.0457377	1.34593	H2AFZ	Homo sapiens H2A histone family, member Z (H2AFZ), mRNA [NM_002106]
A_33_P3222689	-0.918229	-0.11171	1.40345	0.566321	0.111709	-0.6255	-0.665925	1.5639	H2BFM	Homo sapiens H2B histone family, member M (H2BFM), mRNA [NM_001164416]
A_33_P3295203	2.67401	0.325952	-2.04433	-0.176021	0.176021	-0.187645	2.51502	-2.19947	HAS1	Homo sapiens hyaluronan synthase 1 (HAS1), mRNA [NM_001523]
A_23_P10206	2.43799	0.615619	-0.600867	-0.805494	0.465144	-0.838039	2.38682	-0.465144	HAS2	Homo sapiens hyaluronan synthase 2 (HAS2), mRNA [NM_005328]
A_33_P3385062	-0.881866	-0.52426	0.862675	0.588652	-0.254832	0.0693712	-0.0693712	0.54036	HAUS3	Homo sapiens HAUS augmin-like complex, subunit 3 (HAUS3), mRNA [NM_024511]
A_33_P3269338	-1.20352	-0.0310636	0.98635	0.294035	0.0310636	-0.206693	-0.647105	0.892065	HAUS5	Homo sapiens HAUS augmin-like complex, subunit 5 (HAUS5), mRNA [NM_015302]
A_23_P349771	-1.70816	-0.00729084	1.08113	0.00729084	0.51488	-0.289453	-0.468877	0.740882	HAUS5	Homo sapiens HAUS augmin-like complex, subunit 5 (HAUS5), mRNA [NM_015302]
A_24_P941148	-0.990228	-1.07642	0.371526	0.234884	-0.795502	-0.109515	0.109515	0.414006	HAUS6	Homo sapiens HAUS augmin-like complex, subunit 6 (HAUS6), transcript variant 1, mRNA [NM_017645]
A_33_P3271945	-0.595047	-0.465919	1.07475	0.880963	-0.195301	-0.208547	0.195301	1.25015	HAUS6	HAUS augmin-like complex, subunit 6 [Source:HGNC Symbol;Acc:25948] [ENST00000380496]
A_33_P3242124	-1.68449	-0.557186	2.22409	0.742797	-0.271966	0.271966	-0.616504	1.81333	HAUS8	Homo sapiens HAUS augmin-like complex, subunit 8 (HAUS8), transcript variant 1, mRNA [NM_033417]
A_23_P141965	-1.81039	-0.701089	2.21321	0.830102	-0.3138	0.3138	-0.684619	1.80683	HAUS8	Homo sapiens HAUS augmin-like complex, subunit 8 (HAUS8), transcript variant 1, mRNA [NM_033417]
A_24_P140608	2.58872	-1.49273	0.1497	-0.063725	-1.33822	0.063725	2.62275	-0.112817	HBEGF	Homo sapiens heparin-binding EGF-like growth factor (HBEGF), mRNA [NM_001945]
A_23_P254768	0.540961	0.660593	-1.11768	-0.435401	0.137317	-0.137317	0.180721	-0.854156	HCG4	Homo sapiens HLA complex group 4 (non-protein coding) (HCG4), long non-coding RNA [NR_002139]
A_23_P12816	-1.78457	-0.290892	1.53259	0.448536	0.290892	-0.591752	-0.798551	0.628466	HELLS	Homo sapiens helicase, lymphoid-specific (HELLS), transcript variant 1, mRNA [NM_018063]
A_33_P3258117	-1.41279	-0.182592	1.2095	0.35793	0.182592	-0.66751	-0.839536	0.4004	HELLS	Homo sapiens helicase, lymphoid-specific (HELLS), transcript variant 7, mRNA [NM_001289072]
A_24_P268729	-1.3968	-0.0243721	0.0243721	1.55095	-0.436599	0.263391	-1.86597	0.0506587	HEMK1	Homo sapiens HemK methyltransferase family member 1 (HEMK1), mRNA [NM_016173]
A_23_P54846	-1.63576	0.57164	-0.444772	1.47829	0.444772	1.44717	-1.57583	-0.627252	HERPUD1	Homo sapiens homocysteine-inducible, endoplasmic reticulum stress-inducible, ubiquitin-like domain member 1 (HERPUD1), transcript variant 1, mRNA [NM_014685]
A_23_P6596	-0.29783	1.7624	-0.691317	0.765348	1.71395	0.29783	-0.437027	-1.30223	HES1	Homo sapiens hes family bHLH transcription factor 1 (HES1), mRNA [NM_005524]
A_23_P430658	2.84461	-0.0740886	-2.77569	0.0740886	0.250838	-0.38372	2.43568	-1.47535	HEYL	Homo sapiens hes-related family bHLH transcription factor with YRPW motif-like (HEYL), mRNA [NM_014571]
A_33_P3276713	0.484639	1.97154	-1.47248	-0.139702	1.68763	-0.366215	0.139702	-1.35418	HGF	Homo sapiens hepatocyte growth factor (hepapoietin A; scatter factor) (HGF), transcript variant 2, mRNA [NM_001010931]
A_33_P3276718	0.279209	0.900435	-2.43846	-0.279209	0.604781	-1.03246	0.408823	-2.03788	HGF	Homo sapiens hepatocyte growth factor (hepapoietin A; scatter factor) (HGF), transcript variant 5, mRNA [NM_001010934]
A_33_P3217480	-1.08378	-0.286407	1.76292	0.237968	-0.0381951	0.0381951	-0.654282	1.37432	HIRIP3	Homo sapiens HIRA interacting protein 3 (HIRIP3), transcript variant 1, mRNA [NM_003609]
A_24_P142269	-1.10716	-0.160331	1.67868	0.00188208	0.142312	-0.00188208	-0.748326	1.41289	HIRIP3	Homo sapiens HIRA interacting protein 3 (HIRIP3), transcript variant 1, mRNA [NM_003609]
A_23_P70448	-4.11831	-2.68906	2.35975	1.60065	0.505645	-0.505645	-1.85939	1.35656	HIST1H1A	Homo sapiens histone cluster 1, H1a (HIST1H1A), mRNA [NM_005325]
A_23_P250385	-3.78828	-1.53568	2.56463	1.3053	0.35349	-0.35349	-1.76213	1.164	HIST1H1B	Homo sapiens histone cluster 1, H1b (HIST1H1B), mRNA [NM_005322]
A_24_P260639	-1.23568	-0.467418	1.87273	0.777743	-0.0659318	0.0659318	-0.936873	0.620767	HIST1H1D	Homo sapiens histone cluster 1, H1d (HIST1H1D), mRNA [NM_005320]
A_23_P7976	-1.13227	-0.411062	1.63777	0.855453	-0.0592556	0.0592556	-0.867935	0.444854	HIST1H1E	Homo sapiens histone cluster 1, H1e (HIST1H1E), mRNA [NM_005321]
A_33_P3360216	-3.09614	-1.90977	3.37623	1.7664	0.475936	-0.475936	-1.12622	2.00725	HIST1H2AI	Homo sapiens histone cluster 1, H2ai (HIST1H2AI), mRNA [NM_003509]
A_23_P363174	-2.03316	-1.69942	3.11788	1.74451	-0.211553	0.211553	-1.05928	1.44362	HIST1H2AL	Homo sapiens histone cluster 1, H2al (HIST1H2AL), mRNA [NM_003511]
A_32_P221799	-2.27573	-0.814705	2.78834	1.30412	0.130437	-0.130437	-1.15961	1.45944	HIST1H2AM	Homo sapiens histone cluster 1, H2am (HIST1H2AM), mRNA [NM_003514]
A_33_P3302632	-1.54388	-1.78476	2.90904	1.6317	0.252147	-0.252147	-1.25414	1.50277	HIST1H2BE	Homo sapiens histone cluster 1, H2be (HIST1H2BE), mRNA [NM_003523]
A_33_P3229122	-2.64758	-1.23964	3.05979	1.33707	0.250891	-0.250891	-2.18522	1.33697	HIST1H2BF	Homo sapiens histone cluster 1, H2bf (HIST1H2BF), mRNA [NM_003522]
A_24_P55148	-0.358455	-0.465363	1.75473	1.04377	-0.171627	0.171627	-0.319138	0.499284	HIST1H2BJ	Homo sapiens histone cluster 1, H2bj (HIST1H2BJ), mRNA [NM_021058]
A_23_P93258	-3.49816	-2.01971	3.19181	1.53484	-0.100237	0.100237	-1.52035	1.73168	HIST1H3B	Homo sapiens histone cluster 1, H3b (HIST1H3B), mRNA [NM_003537]
A_24_P217834	-1.07135	-0.995971	2.55279	1.24257	-0.0873446	0.0873446	-0.668021	1.37152	HIST1H3D	Homo sapiens histone cluster 1, H3d (HIST1H3D), mRNA [NM_003530]
A_23_P30799	-2.2636	-1.283	2.87878	1.40273	-0.00153589	0.00153589	-1.26221	1.58052	HIST1H3F	Homo sapiens histone cluster 1, H3f (HIST1H3F), mRNA [NM_021018]
A_33_P3287879	-2.0198	-1.16031	2.93237	1.40428	-0.0243225	0.0243225	-1.11873	1.54876	HIST1H3H	Homo sapiens histone cluster 1, H3h (HIST1H3H), mRNA [NM_003536]
A_33_P3404989	-0.72558	-1.59032	2.48865	1.40407	-0.197996	0.197996	-0.560324	0.981117	HIST1H3H	Homo sapiens histone cluster 1, H3h (HIST1H3H), mRNA [NM_003536]
A_23_P93282	-0.875915	-0.127419	1.90887	0.393901	-0.0971251	0.0971251	-0.423552	1.0793	HIST1H3J	Homo sapiens histone cluster 1, H3j (HIST1H3J), mRNA [NM_003535]
A_33_P3344229	-1.80942	-0.627361	2.19447	0.878008	0.170996	-0.170996	-1.23649	0.985719	HIST1H4A	Homo sapiens histone cluster 1, H4a (HIST1H4A), mRNA [NM_003538]
A_24_P166407	-1.82112	-1.28805	2.28956	1.07937	0.0153384	-0.0153384	-0.97153	1.44601	HIST1H4B	Homo sapiens histone cluster 1, H4b (HIST1H4B), mRNA [NM_003544]
A_23_P214487	-1.88541	-1.56619	2.05738	0.949086	0.0234542	-0.0234542	-0.944373	1.33323	HIST1H4C	Homo sapiens histone cluster 1, H4c (HIST1H4C), mRNA [NM_003542]
A_23_P395374	-2.13012	-1.47277	2.55123	1.09989	0.0302768	-0.0302768	-1.09457	1.58054	HIST1H4D	Homo sapiens histone cluster 1, H4d (HIST1H4D), mRNA [NM_003539]
A_33_P3410836	-1.51656	-0.743428	2.11254	0.95268	0.142304	-0.142304	-1.01171	0.848855	HIST1H4D	Homo sapiens histone cluster 1, H4d (HIST1H4D), mRNA [NM_003539]
A_23_P415411	-1.80653	-0.365219	2.13876	0.668763	0.224397	-0.224397	-1.37696	0.927369	HIST1H4E	Homo sapiens histone cluster 1, H4e (HIST1H4E), mRNA [NM_003545]
A_23_P359540	-1.09611	-0.629235	1.97283	1.00935	-0.0393996	0.0393996	-0.913413	0.476573	HIST1H4F	Homo sapiens histone cluster 1, H4f (HIST1H4F), mRNA [NM_003540]
A_23_P323685	-1.39273	-0.413788	1.96277	0.783053	0.096324	-0.096324	-1.02452	0.774573	HIST1H4H	Homo sapiens histone cluster 1, H4h (HIST1H4H), mRNA [NM_003543]
A_24_P20873	-1.38084	-0.423734	2.03623	0.865976	0.125898	-0.125898	-1.10777	0.598914	HIST1H4I	Homo sapiens histone cluster 1, H4i (HIST1H4I), mRNA [NM_003495]
A_23_P30805	-1.08683	-0.431182	1.54843	1.15849	-0.0988183	0.0988183	-0.885438	0.40687	HIST1H4J	Homo sapiens histone cluster 1, H4j (HIST1H4J), mRNA [NM_021968]
A_23_P30813	-0.994153	-0.315928	1.95798	1.08575	-0.224544	0.224544	-0.826757	0.617881	HIST1H4K	Homo sapiens histone cluster 1, H4k (HIST1H4K), mRNA [NM_003541]
A_33_P3299865	-1.35371	-0.388583	1.98342	0.969341	0.073041	-0.073041	-1.00908	0.682648	HIST1H4K	Homo sapiens histone cluster 1, H4k (HIST1H4K), mRNA [NM_003541]
A_33_P3351851	-2.25072	-1.57562	2.55636	1.06703	0.0972009	-0.0972009	-1.24217	1.14444	HIST1H4L	Homo sapiens histone cluster 1, H4l (HIST1H4L), mRNA [NM_003546]
A_23_P70480	-1.85765	-1.59515	2.2378	1.10745	-0.0116339	0.0116339	-0.897139	1.54849	HIST1H4L	Homo sapiens histone cluster 1, H4l (HIST1H4L), mRNA [NM_003546]
A_23_P301247	-1.47498	-0.402874	1.14026	0.879827	0.180441	-0.050077	-1.43459	0.050077	HIST2H2AC	Homo sapiens histone cluster 2, H2ac (HIST2H2AC), mRNA [NM_003517]
A_33_P3257678	-4.44784	-2.44519	2.9701	1.70284	-0.0017662	0.0017662	-1.64528	1.58337	HIST2H3A	Homo sapiens histone cluster 2, H3a (HIST2H3A), mRNA [NM_001005464]
A_23_P436281	-1.12549	-0.532966	1.86207	0.909765	0.0281858	-0.0281858	-0.90232	0.528787	HIST2H4B	Homo sapiens histone cluster 2, H4b (HIST2H4B), mRNA [NM_001034077]
A_33_P3229335	-0.803278	-0.416258	1.33428	0.902872	0.194307	-0.194307	-0.868372	0.231184	HIST3H2BB	Homo sapiens histone cluster 3, H2bb (HIST3H2BB), mRNA [NM_175055]
A_23_P388871	-0.353163	-0.531982	1.74797	1.01665	0.218927	-0.357869	-0.218927	0.312035	HIST4H4	Homo sapiens histone cluster 4, H4 (HIST4H4), mRNA [NM_175054]
A_33_P3807062	-4.76861	-3.53792	2.56238	1.10381	-0.905705	0.551202	-0.551202	2.83043	HJURP	Homo sapiens Holliday junction recognition protein (HJURP), transcript variant 1, mRNA [NM_018410]
A_32_P175739	1.17314	0.0892072	-1.38785	-0.187194	0.172184	-0.0892072	1.25465	-1.27568	HK2	Homo sapiens hexokinase 2 (HK2), mRNA [NM_000189]
A_24_P169148	-1.04196	-0.737951	1.15485	0.524507	-0.528228	0.189391	-0.189391	1.10953	HMGB1	Homo sapiens high mobility group box 1 (HMGB1), mRNA [NM_002128]
A_23_P155765	-3.53573	-0.648727	2.3073	1.01965	-0.625036	0.625036	-1.45093	2.41267	HMGB2	Homo sapiens high mobility group box 2 (HMGB2), transcript variant 1, mRNA [NM_002129]
A_33_P3319041	-0.604117	-1.13818	0.946909	0.0792384	-0.318266	-0.0792384	0.2165	1.27918	HMGB3	Homo sapiens high mobility group box 3 (HMGB3), mRNA [NM_005342]
A_33_P3237359	-0.896838	-1.52426	1.21231	-0.0541177	-1.21929	0.171128	0.0541177	1.51053	HMGB3	Homo sapiens high mobility group box 3 (HMGB3), mRNA [NM_005342]
A_23_P373119	-0.898525	-1.71699	1.20285	0.0214055	-1.53816	-0.0214055	0.0917547	1.61442	HMGB3P1	Homo sapiens high mobility group box 3 pseudogene 1 (HMGB3P1), non-coding RNA [NR_002165]
A_32_P41487	-0.991701	-0.368447	1.77894	0.378447	-0.0142736	0.0142736	-0.0771418	1.54682	HMGN2	Homo sapiens high mobility group nucleosomal binding domain 2 (HMGN2), mRNA [NM_005517]
A_32_P1381	-0.799316	-0.222199	2.10468	0.26189	0.00863934	-0.00863934	-0.145948	1.67731	HMGN2	Human non-histone chromosomal protein HMG-17 mRNA, complete cds. [M12623]
A_32_P222383	-0.739413	-0.35387	1.93335	0.292345	-0.0611868	0.0418177	-0.0418177	1.64056	HMGN2	Homo sapiens high mobility group nucleosomal binding domain 2 (HMGN2), mRNA [NM_005517]
A_32_P15799	-0.935684	-0.360847	1.88819	0.332666	-0.0747299	0.0426435	-0.0426435	1.71022	HMGN2	Homo sapiens high mobility group nucleosomal binding domain 2 (HMGN2), mRNA [NM_005517]
A_23_P70007	-4.46476	-3.42715	2.93114	0.393256	-0.375512	0.375512	-0.765435	2.92166	HMMR	Homo sapiens hyaluronan-mediated motility receptor (RHAMM) (HMMR), transcript variant 2, mRNA [NM_012484]
A_23_P120883	2.03217	-0.734524	-1.42037	0.734524	-0.906105	0.919791	1.64383	-1.75555	HMOX1	Homo sapiens heme oxygenase (decycling) 1 (HMOX1), mRNA [NM_002133]
A_23_P100632	0.0760827	-0.575894	1.53435	-0.0760827	-0.403224	-0.130985	0.54802	1.92952	HN1	Homo sapiens hematological and neurological expressed 1 (HN1), transcript variant 3, mRNA [NM_001002033]
A_33_P3371910	0.774938	0.187013	-0.0991421	-2.36419	0.0991421	-2.27276	0.719868	-0.244069	HNRNPLL	Homo sapiens heterogeneous nuclear ribonucleoprotein L-like (HNRNPLL), transcript variant 1, mRNA [NM_138394]
A_24_P916378	1.13788	0.55828	-0.417065	-1.29294	0.329332	-1.99229	1.11977	-0.329331	HNRNPLL	heterogeneous nuclear ribonucleoprotein L-like [Source:HGNC Symbol;Acc:25127] [ENST00000410076]
A_33_P3372257	1.75438	0.146203	-1.17379	0.026607	-0.026607	-0.239387	1.68484	-0.566707	HOMER1	Homo sapiens homer homolog 1 (Drosophila) (HOMER1), transcript variant 1, mRNA [NM_004272]
A_23_P389281	-0.0436096	1.06426	-3.08689	0.0436101	1.38996	0.0686331	-0.940405	-1.98389	HOXA13	Homo sapiens homeobox A13 (HOXA13), mRNA [NM_000522]
A_24_P200854	-1.16049	-0.694314	1.10035	0.358741	-0.358741	0.51995	-0.412175	1.01823	HOXA2	Homo sapiens homeobox A2 (HOXA2), mRNA [NM_006735]
A_23_P501538	-1.76413	-0.14496	-0.0475376	0.0985816	0.429692	0.0475376	-1.21091	0.219292	HOXA3	Homo sapiens homeobox A3 (HOXA3), transcript variant 2, mRNA [NM_153631]
A_23_P370588	1.26224	0.00572276	-0.00572276	0.00775981	0.524567	-1.2765	-0.960251	-0.628972	HOXB8	Homo sapiens homeobox B8 (HOXB8), mRNA [NM_024016]
A_23_P74449	1.93422	0.581907	-1.07062	-0.218782	0.150828	-0.150828	1.86353	-0.898518	HPDL	Homo sapiens 4-hydroxyphenylpyruvate dioxygenase-like (HPDL), mRNA [NM_032756]
A_33_P3344277	-0.0437086	-1.77154	0.0437086	0.671755	-0.790255	0.517617	-0.193069	0.331187	HS1BP3	Homo sapiens HCLS1 binding protein 3, mRNA (cDNA clone IMAGE:5574764), with apparent retained intron. [BC057389]
A_23_P77918	0.860473	0.445586	-1.1668	-0.688834	0.685126	-0.445586	0.556586	-0.635478	HS3ST3B1	Homo sapiens heparan sulfate (glucosamine) 3-O-sulfotransferase 3B1 (HS3ST3B1), mRNA [NM_006041]
A_23_P118065	-0.25488	1.621	-2.14816	0.47055	1.6647	0.25488	-0.6442	-2.72072	HSD17B2	Homo sapiens hydroxysteroid (17-beta) dehydrogenase 2 (HSD17B2), mRNA [NM_002153]
A_24_P98411	0.538237	-0.689947	-3.26038	0.541502	-0.538237	0.824599	0.668621	-3.05814	HSPA5	Homo sapiens heat shock 70kDa protein 5 (glucose-regulated protein, 78kDa) (HSPA5), mRNA [NM_005347]
A_23_P92730	2.85485	-0.757205	-1.01161	1.16012	-1.40897	0.757205	2.56799	-1.21968	HSPB3	Homo sapiens heat shock 27kDa protein 3 (HSPB3), mRNA [NM_006308]
A_23_P103703	3.25415	-0.588849	0.293583	-0.281389	-0.507951	-0.0408709	2.96776	0.0408709	HSPB7	Homo sapiens heat shock 27kDa protein family, member 7 (cardiovascular) (HSPB7), mRNA [NM_014424]
A_24_P355967	0.856876	0.545794	-1.26767	-0.527413	1.00829	-0.97291	0.527413	-0.893168	HTR2A	Homo sapiens 5-hydroxytryptamine (serotonin) receptor 2A, G protein-coupled (HTR2A), transcript variant 1, mRNA [NM_000621]
A_23_P127522	-1.15457	-1.87672	1.52289	0.464791	-1.37737	0.320933	-0.320933	1.67981	HYLS1	Homo sapiens hydrolethalus syndrome 1 (HYLS1), transcript variant 1, mRNA [NM_145014]
A_23_P252306	3.34996	0.981329	-0.650771	-0.799587	0.650771	-0.991422	3.27825	-0.776657	ID1	Homo sapiens inhibitor of DNA binding 1, dominant negative helix-loop-helix protein (ID1), transcript variant 1, mRNA [NM_002165]
A_23_P143143	3.90902	0.476198	-1.56121	-0.0616198	0.0616198	-0.413572	3.71458	-1.4386	ID2	Homo sapiens inhibitor of DNA binding 2, dominant negative helix-loop-helix protein (ID2), mRNA [NM_002166]
A_32_P69368	3.43688	0.648771	-1.12338	0.0183949	-0.0183949	-0.303791	3.39661	-1.08083	ID2	Homo sapiens inhibitor of DNA binding 2, dominant negative helix-loop-helix protein (ID2), mRNA [NM_002166]
A_23_P137381	3.87019	0.54507	-1.19685	-0.354214	0.354214	-0.451308	3.40257	-1.45439	ID3	Homo sapiens inhibitor of DNA binding 3, dominant negative helix-loop-helix protein (ID3), mRNA [NM_002167]
A_33_P3229370	2.48648	1.19432	-1.07209	-0.690423	0.690422	-1.43084	2.89157	-1.15045	ID4	Homo sapiens inhibitor of DNA binding 4, dominant negative helix-loop-helix protein (ID4), mRNA [NM_001546]
A_23_P129209	-0.532773	0.7567	0.846998	-0.139498	1.0431	-0.298564	-1.23574	0.139498	IDH2	Homo sapiens isocitrate dehydrogenase 2 (NADP+), mitochondrial (IDH2), transcript variant 1, mRNA [NM_002168]
A_24_P270460	-0.57378	1.77513	-2.03908	0.218265	1.53233	0.325095	-0.218265	-1.93893	IFI27	Homo sapiens interferon, alpha-inducible protein 27 (IFI27), transcript variant 2, mRNA [NM_005532]
A_23_P201459	0.0855894	1.76892	-0.857125	-0.0147619	1.70108	0.0147619	-0.454378	-1.03665	IFI6	Homo sapiens interferon, alpha-inducible protein 6 (IFI6), transcript variant 3, mRNA [NM_022873]
A_23_P52266	0.242612	0.537828	-2.44167	-0.242612	0.287916	-0.414276	0.423838	-1.93789	IFIT1	Homo sapiens interferon-induced protein with tetratricopeptide repeats 1 (IFIT1), transcript variant 1, mRNA [NM_001548]
A_33_P3358601	2.74071	-0.111836	-1.07155	-0.0120592	0.747732	0.0120587	2.75094	-0.446391	IFITM10	Homo sapiens interferon induced transmembrane protein 10 (IFITM10), mRNA [NM_001170820]
A_23_P83498	1.27705	0.0755725	-0.612196	-0.0755725	0.204674	-0.574143	0.562564	-0.985579	IGF2BP1	Homo sapiens insulin-like growth factor 2 mRNA binding protein 1 (IGF2BP1), transcript variant 1, mRNA [NM_006546]
A_23_P215634	2.23609	-0.190002	-0.0610533	-2.3576	0.0610533	-2.29553	1.78419	0.407905	IGFBP3	Homo sapiens insulin-like growth factor binding protein 3 (IGFBP3), transcript variant 1, mRNA [NM_001013398]
A_24_P382187	0.607046	1.33341	-1.30371	-0.426027	1.21939	-0.0138054	0.0138054	-1.16953	IGFBP4	Homo sapiens insulin-like growth factor binding protein 4 (IGFBP4), mRNA [NM_001552]
A_23_P142424	-1.47695	-0.13123	1.48054	0.398142	0.13123	-0.141994	-1.30915	0.760451	IGFLR1	Homo sapiens IGF-like family receptor 1 (IGFLR1), mRNA [NM_024660]
A_33_P3243887	3.49323	0.803151	-3.1932	-0.796975	0.796975	-1.1641	3.6504	-3.74803	IL11	Homo sapiens interleukin 11 (IL11), transcript variant 1, mRNA [NM_000641]
A_23_P345692	1.7138	0.454911	-0.0847139	-0.194945	-0.0116367	0.0116367	1.52221	-0.225272	IL17D	Homo sapiens interleukin 17D (IL17D), mRNA [NM_138284]
A_33_P3251876	0.349264	0.517876	-1.88457	-0.0524497	0.113582	-0.377431	0.0524502	-2.107	IL18R1	Homo sapiens interleukin 18 receptor 1 (IL18R1), transcript variant 1, mRNA [NM_003855]
A_23_P79518	-0.237046	0.902286	-2.78956	1.51158	0.237046	1.17628	-0.363275	-3.16795	IL1B	Homo sapiens interleukin 1, beta (IL1B), mRNA [NM_000576]
A_23_P51126	1.07048	0.171569	-3.58011	-0.171569	0.694449	-0.45657	0.52487	-4.15035	IL1RL1	Homo sapiens interleukin 1 receptor-like 1 (IL1RL1), transcript variant 1, mRNA [NM_016232]
A_33_P3246833	0.139863	1.39344	-2.2766	-0.0078454	1.1084	0.0078454	-0.410223	-2.68007	IL1RN	Homo sapiens interleukin 1 receptor antagonist (IL1RN), transcript variant 4, mRNA [NM_173843]
A_23_P145514	-0.318297	-0.319657	1.22574	-0.162435	-2.00039	0.67393	0.162435	2.05421	IL20RA	Homo sapiens interleukin 20 receptor, alpha (IL20RA), transcript variant 1, mRNA [NM_014432]
A_24_P227927	4.9694	-0.385236	0.176826	0.346958	-0.351197	-0.268678	4.81252	-0.176826	IL21R	Homo sapiens interleukin 21 receptor (IL21R), transcript variant 2, mRNA [NM_181078]
A_23_P76078	-1.59735	-0.17044	0.17044	2.77179	-0.333101	2.49738	-1.02638	0.23742	IL23A	Homo sapiens interleukin 23, alpha subunit p19 (IL23A), mRNA [NM_016584]
A_33_P3290780	-0.107537	1.38773	-1.77422	1.12452	1.66303	0.107536	-0.1676	-2.60199	IL24	Homo sapiens interleukin 24 (IL24), transcript variant 3, mRNA [NM_001185156]
A_33_P3232692	-0.304945	1.27194	-2.22794	1.27442	1.44842	0.304945	-0.411982	-2.77912	IL24	Homo sapiens interleukin 24 (IL24), transcript variant 3, mRNA [NM_001185156]
A_23_P71037	-0.0627236	0.590001	-2.31109	0.210816	0.0627236	0.0976577	-0.23988	-2.49226	IL6	Homo sapiens interleukin 6 (IL6), mRNA [NM_000600]
A_33_P3288844	0.61772	0.940474	-0.622766	-0.624361	0.780735	-0.518557	0.518557	-1.17128	IL6R	Homo sapiens interleukin 6 receptor (IL6R), transcript variant 1, mRNA [NM_000565]
A_23_P116387	-1.98741	-1.68461	1.90025	0.581909	-0.294862	0.294862	-0.698407	2.18588	INCENP	Homo sapiens inner centromere protein antigens 135/155kDa (INCENP), transcript variant 1, mRNA [NM_001040694]
A_23_P153964	0.274716	1.4718	-0.681102	-0.674422	1.8168	-0.690379	-0.0301991	0.0301991	INHBB	Homo sapiens inhibin, beta B (INHBB), mRNA [NM_002193]
A_23_P61149	-1.34612	-0.345798	0.704553	0.0840921	-0.0666194	0.0666194	-0.683939	1.27086	INPP5D	Homo sapiens inositol polyphosphate-5-phosphatase, 145kDa (INPP5D), transcript variant 1, mRNA [NM_001017915]
A_23_P74162	-1.1498	-0.143852	1.19009	0.27717	-0.256011	0.143852	-0.797342	0.764698	IQCC	Homo sapiens IQ motif containing C (IQCC), transcript variant 2, mRNA [NM_018134]
A_33_P3321293	-3.09985	-3.37381	2.59796	1.00851	-0.353699	0.353699	-0.639687	2.33811	IQGAP3	Homo sapiens IQ motif containing GTPase activating protein 3 (IQGAP3), mRNA [NM_178229]
A_32_P177539	-0.279727	0.9431	-1.23589	0.30938	1.93332	0.279727	-0.835974	-2.04148	IRX6	Homo sapiens iroquois homeobox 6 (IRX6), mRNA [NM_024335]
A_32_P178800	1.34364	-0.0650673	0.158772	-1.6802	0.0650673	-1.85093	1.37666	-1.49399	ITGA2	Homo sapiens integrin, alpha 2 (CD49B, alpha 2 subunit of VLA-2 receptor) (ITGA2), transcript variant 1, mRNA [NM_002203]
A_23_P23765	-1.84962	-0.217315	1.85482	0.796822	-0.245305	0.217315	-0.41055	1.49896	ITGB3BP	Homo sapiens integrin beta 3 binding protein (beta3-endonexin) (ITGB3BP), transcript variant 2, mRNA [NM_014288]
A_23_P353524	4.10652	-0.646383	1.12895	-0.493956	-0.962127	-0.555502	3.54739	0.493956	IVL	Homo sapiens involucrin (IVL), mRNA [NM_005547]
A_33_P3252925	-1.56594	-0.698574	0.870322	0.350226	-0.176292	0.176292	-1.14447	1.0543	JADE1	Homo sapiens jade family PHD finger 1 (JADE1), transcript variant 4, mRNA [NM_001287439]
A_24_P59667	-0.374844	1.77494	0.374844	-0.693853	1.71781	-0.915468	-0.782931	0.63769	JAK3	Homo sapiens Janus kinase 3 (JAK3), mRNA [NM_000215]
A_32_P54503	0.879343	0.675169	-1.47565	-0.575115	0.510374	-0.510374	0.533972	-1.28723	JHDM1D-AS1	Homo sapiens JHDM1D antisense RNA 1 (head to head) (JHDM1D-AS1), long non-coding RNA [NR_024451]
A_24_P241815	0.163715	1.60149	-0.122608	-0.185791	1.17767	0.122608	-0.552052	-0.620626	JUNB	Homo sapiens jun B proto-oncogene (JUNB), mRNA [NM_002229]
A_32_P75284	-1.32319	-0.0058198	0.88355	0.0058198	0.527166	-0.231422	-0.675795	0.796283	KATNAL1	Homo sapiens katanin p60 subunit A-like 1 (KATNAL1), transcript variant 1, mRNA [NM_032116]
A_23_P127557	-0.955216	2.07242	0.508506	-0.0293021	1.78909	-0.166198	-1.26026	0.0293021	KBTBD3	Homo sapiens kelch repeat and BTB (POZ) domain containing 3 (KBTBD3), transcript variant 2, mRNA [NM_198439]
A_23_P256641	0.434413	1.32371	-0.997291	-0.16158	0.898703	-0.500064	0.16158	-0.974854	KCNE1L	Homo sapiens KCNE1-like (KCNE1L), mRNA [NM_012282]
A_33_P3246448	-1.17212	-0.318065	0.300693	1.17053	-0.135983	1.21962	-0.858052	0.135983	KCNE4	Homo sapiens potassium voltage-gated channel, Isk-related family, member 4 (KCNE4), mRNA [NM_080671]
A_23_P64879	0.0286548	0.615	-1.6915	0.0304162	0.755272	-0.0286548	-0.397723	-1.70413	KCNJ8	Homo sapiens potassium inwardly-rectifying channel, subfamily J, member 8 (KCNJ8), mRNA [NM_004982]
A_23_P50591	0.00850248	0.622994	-2.21171	-0.00850296	0.315769	0.250919	-0.549392	-2.23151	KCNK6	Homo sapiens potassium channel, subfamily K, member 6 (KCNK6), mRNA [NM_004823]
A_23_P34424	-0.584993	-0.837926	-1.31993	1.22184	1.0822	0.464162	-0.235009	0.235009	KCNQ4	Homo sapiens potassium voltage-gated channel, KQT-like subfamily, member 4 (KCNQ4), transcript variant 1, mRNA [NM_004700]
A_24_P46911	1.91463	0.433709	-2.33717	-0.610603	1.61722	-0.714878	1.7472	-0.433709	KCNS2	Homo sapiens potassium voltage-gated channel, delayed-rectifier, subfamily S, member 2 (KCNS2), mRNA [NM_020697]
A_23_P48327	0.272811	-2.96888	-0.272811	0.638698	-3.09974	0.86412	0.828387	-0.515018	KCTD4	Homo sapiens potassium channel tetramerization domain containing 4 (KCTD4), mRNA [NM_198404]
A_33_P3298960	-0.994455	0.0356703	1.36791	-0.0356703	0.32397	-0.131133	-0.621069	0.901698	KDELC2	Homo sapiens KDEL (Lys-Asp-Glu-Leu) containing 2 (KDELC2), mRNA [NM_153705]
A_23_P127406	-1.50103	-0.768733	1.26118	0.414628	-0.414628	0.569925	-1.03336	1.17327	KDM4D	Homo sapiens lysine (K)-specific demethylase 4D (KDM4D), mRNA [NM_018039]
A_24_P942630	2.10117	-0.0191808	-0.975246	-0.381503	0.286649	0.0191808	1.89257	-1.39959	KDM6B	Homo sapiens lysine (K)-specific demethylase 6B (KDM6B), mRNA [NM_001080424]
A_33_P3252068	0.456588	0.380321	-1.24883	0.0309844	-0.0309844	-1.06074	0.092864	-1.00186	KDM7A	Homo sapiens lysine (K)-specific demethylase 7A (KDM7A), mRNA [NM_030647]
A_23_P117852	-3.45554	-0.587175	2.7563	0.660981	0.151395	-0.151395	-1.94957	2.32878	KIAA0101	Homo sapiens KIAA0101 (KIAA0101), transcript variant 1, mRNA [NM_014736]
A_23_P53763	-0.0767548	1.16741	-1.17179	0.165352	0.13472	0.0767548	-2.03667	-1.00056	KIAA0226L	Homo sapiens KIAA0226-like (KIAA0226L), transcript variant 1, mRNA [NM_025113]
A_23_P106127	-1.38722	-0.457498	1.27647	0.125835	-0.0396271	0.0396271	-0.831033	1.49383	KIAA0586	Homo sapiens KIAA0586 (KIAA0586), transcript variant 5, mRNA [NM_014749]
A_24_P912372	-1.12152	-0.559682	0.00898671	1.5323	-0.00898671	0.368184	-1.36717	1.10777	KIAA0754	Homo sapiens KIAA0754 (KIAA0754), mRNA [NM_015038]
A_23_P74467	1.63544	0.190835	-0.322659	0.118427	-0.118427	-0.325933	1.58218	-0.278536	KIAA0907	Homo sapiens KIAA0907 (KIAA0907), mRNA [NM_014949]
A_24_P272313	2.02865	-0.16164	0.16164	-1.34797	0.1683	-1.33908	1.8241	-0.234383	KIAA1211L	Homo sapiens KIAA1211-like (KIAA1211L), mRNA [NM_207362]
A_23_P389692	-1.83908	-0.0533218	0.398643	-0.0866833	0.0997286	0.0533218	-1.28008	0.500627	KIAA1328	Homo sapiens KIAA1328 (KIAA1328), mRNA [NM_020776]
A_23_P419213	-2.07449	-0.051991	0.051991	0.171865	0.118522	-0.155896	-1.72671	0.805524	KIAA1407	Homo sapiens KIAA1407 (KIAA1407), mRNA [NM_020817]
A_23_P202587	-0.135067	-0.898987	1.21292	0.336194	-0.890567	-0.138615	0.135067	1.57995	KIAA1598	Homo sapiens KIAA1598 (KIAA1598), transcript variant 2, mRNA [NM_018330]
A_32_P37867	2.9283	0.432163	-0.546411	-0.709842	0.610901	-0.432163	2.71197	-0.582938	KIAA1644	Homo sapiens KIAA1644 (KIAA1644), mRNA [NM_001099294]
A_23_P313734	-1.75202	-0.0920467	1.1368	0.490195	0.0920467	-0.284296	-1.1495	1.48983	KIAA1731	Homo sapiens KIAA1731 (KIAA1731), mRNA [NM_033395]
A_32_P149298	-0.91382	-0.189205	1.7669	0.280228	0.14128	-0.367619	-0.14128	1.49227	KIAA1841	Homo sapiens KIAA1841 (KIAA1841), transcript variant 1, mRNA [NM_001129993]
A_24_P227091	-3.12021	-2.11917	2.43045	0.344745	-0.17275	0.17275	-0.720275	2.42083	KIF11	Homo sapiens kinesin family member 11 (KIF11), mRNA [NM_004523]
A_33_P3230548	-3.26969	-3.32294	1.0106	0.658713	-1.16153	0.0759459	-0.0759459	1.90901	KIF14	Homo sapiens kinesin family member 14 (KIF14), mRNA [NM_014875]
A_23_P80902	-3.7766	-2.27464	2.6177	0.978815	-0.172292	0.172292	-0.676098	2.41438	KIF15	Homo sapiens kinesin family member 15 (KIF15), mRNA [NM_020242]
A_23_P256956	-2.92494	-4.52545	2.18931	0.375626	-1.21078	0.71	-0.375626	2.63212	KIF20A	Homo sapiens kinesin family member 20A (KIF20A), mRNA [NM_005733]
A_33_P3215239	-1.75876	-1.1237	1.54628	0.529796	-0.202671	0.202671	-0.35482	1.61085	KIF20B	Homo sapiens kinesin family member 20B (KIF20B), transcript variant 1, mRNA [NM_001284259]
A_23_P75071	-2.98039	-2.45835	1.7863	0.288438	-0.769124	0.151209	-0.151209	2.11308	KIF20B	Homo sapiens kinesin family member 20B (KIF20B), transcript variant 2, mRNA [NM_016195]
A_33_P3350634	-2.02776	-1.25674	2.274	0.583766	-0.251612	0.0883756	-0.0883756	1.9315	KIF22	Homo sapiens kinesin family member 22 (KIF22), transcript variant 3, mRNA [NM_001256270]
A_23_P54622	-2.13526	-1.23913	2.26259	0.571425	-0.263203	0.0869746	-0.0869746	1.98125	KIF22	Homo sapiens kinesin family member 22 (KIF22), transcript variant 1, mRNA [NM_007317]
A_23_P48835	-2.23452	-3.59818	1.70093	0.410121	-1.51002	0.229932	-0.229932	2.12059	KIF23	Homo sapiens kinesin family member 23 (KIF23), transcript variant 1, mRNA [NM_138555]
A_33_P3311755	-2.10228	-3.9395	2.1462	0.36315	-1.37596	0.284658	-0.284658	2.23791	KIF23	Homo sapiens kinesin family member 23 (KIF23), transcript variant 1, mRNA [NM_138555]
A_33_P3406939	-3.29089	-1.52439	2.60503	1.01046	-0.352154	0.352154	-0.539763	2.15136	KIF24	Homo sapiens kinesin family member 24 (KIF24), mRNA [NM_194313]
A_23_P34788	-3.96691	-3.66072	2.26819	0.654642	-0.88953	0.480827	-0.480827	2.31493	KIF2C	Homo sapiens kinesin family member 2C (KIF2C), mRNA [NM_006845]
A_23_P148475	-3.90675	-3.30983	2.10524	0.468247	-0.889863	0.322874	-0.322874	2.09144	KIF4A	Homo sapiens kinesin family member 4A (KIF4A), mRNA [NM_012310]
A_33_P3253596	-3.11519	-2.79886	2.44271	0.492729	-0.861286	0.380659	-0.380659	2.10848	KIF4A	Homo sapiens kinesin family member 4A (KIF4A), mRNA [NM_012310]
A_24_P203689	2.08343	0.0973327	-0.44898	-0.216983	0.133372	-0.0973327	1.17675	-0.828944	KIF7	Homo sapiens kinesin family member 7 (KIF7), mRNA [NM_198525]
A_23_P133956	-3.81874	-2.45308	2.64958	1.10862	-0.544905	0.544905	-0.601233	2.49025	KIFC1	Homo sapiens kinesin family member C1 (KIFC1), mRNA [NM_002263]
A_23_P119196	-2.31607	0.239767	0.133663	0.0236063	0.479719	-0.180206	-1.84711	-0.0236063	KLF2	Homo sapiens Kruppel-like factor 2 (KLF2), mRNA [NM_016270]
A_23_P32233	-1.68372	0.00344038	0.675517	-0.130021	0.14085	-0.00344038	-1.74	0.330006	KLF4	Homo sapiens Kruppel-like factor 4 (gut) (KLF4), mRNA [NM_004235]
A_24_P128308	0.277603	0.109186	-0.308692	-0.109186	-1.78812	0.428793	-0.125736	0.500367	KLF6	Kruppel-like factor 6 [Source:HGNC Symbol;Acc:2235] [ENST00000469435]
A_33_P3304107	-2.02135	-0.0744445	-0.0755422	0.194074	0.0758541	0.315043	-1.81867	0.0744445	KLHL28	Homo sapiens kelch-like family member 28 (KLHL28), mRNA [NM_017658]
A_33_P3224105	-0.675031	-1.37719	1.76005	0.00520849	-0.993823	-0.00520849	0.282828	2.08539	KNSTRN	Homo sapiens kinetochore-localized astrin/SPAG5 binding protein (KNSTRN), transcript variant 2, mRNA [NM_001142761]
A_23_P136817	-2.22606	-0.584616	2.22048	0.978831	-0.0129702	0.0129702	-0.754539	1.97273	KNTC1	Homo sapiens kinetochore associated 1 (KNTC1), mRNA [NM_014708]
A_23_P125265	-0.700211	-1.73379	1.05375	0.051775	-0.950845	-0.051775	0.214692	1.39308	KPNA2	Homo sapiens karyopherin alpha 2 (RAG cohort 1, importin alpha 1) (KPNA2), mRNA [NM_002266]
A_23_P80551	-1.059	-0.629069	1.04265	0.141496	-1.269	0.0661211	-0.0661211	1.10909	KRBOX1	Homo sapiens KRAB box domain containing 1 (KRBOX1), mRNA [NM_001205272]
A_33_P3411315	0.303487	1.05229	-0.695995	0.173046	0.40099	-0.173046	-0.454864	-1.04749	KRTAP3-3	Homo sapiens keratin associated protein 3-3 (KRTAP3-3), mRNA [NM_033185]
A_24_P207995	1.64097	1.03362	-2.54777	-0.133323	1.14318	-0.285529	0.133324	-2.64515	L1CAM	Homo sapiens L1 cell adhesion molecule (L1CAM), transcript variant 1, mRNA [NM_000425]
A_23_P311885	1.20888	0.393227	-1.25356	-0.647423	0.631765	-1.0414	1.16705	-0.393227	L3MBTL3	Homo sapiens l(3)mbt-like 3 (Drosophila) (L3MBTL3), transcript variant 1, mRNA [NM_032438]
A_23_P89780	-0.6599	-1.29012	0.460289	0.365195	-1.17385	0.147556	-0.147556	0.526121	LAMA3	Homo sapiens laminin, alpha 3 (LAMA3), transcript variant 1, mRNA [NM_198129]
A_33_P3277527	0.14201	1.28192	-0.618115	-0.170221	1.57911	0.21041	-0.14201	-1.06427	LAMC3	Homo sapiens laminin, gamma 3 (LAMC3), mRNA [NM_006059]
A_23_P418083	-1.89062	-0.169565	0.182729	0.176754	-0.337914	0.169565	-1.66027	0.383831	LCA5	Homo sapiens Leber congenital amaurosis 5 (LCA5), transcript variant 1, mRNA [NM_181714]
A_33_P3356821	0.0558515	-1.99289	1.75696	0.178498	-1.7474	-0.0558515	-0.0733128	1.19069	LCE1C	Homo sapiens late cornified envelope 1C (LCE1C), transcript variant 1, mRNA [NM_178351]
A_23_P63521	2.07207	-1.83073	-0.508691	0.680979	-2.53592	0.508691	1.75411	-1.32181	LCE2C	Homo sapiens late cornified envelope 2C (LCE2C), mRNA [NM_178429]
A_33_P3333890	-1.81353	-0.0122566	1.03283	0.751439	-0.0406218	0.0122561	-1.66719	0.874148	LCORL	Homo sapiens ligand dependent nuclear receptor corepressor-like (LCORL), transcript variant 1, mRNA [NM_001166139]
A_32_P44568	0.517133	0.724398	-0.240698	-1.22637	0.240698	-0.877114	0.425711	-0.464126	LDHA	Homo sapiens lactate dehydrogenase A (LDHA), transcript variant 1, mRNA [NM_005566]
A_23_P54918	0.290788	1.308	-1.04691	-0.0613532	0.544087	0.0613537	-0.471391	-1.02671	LDHD	Homo sapiens lactate dehydrogenase D (LDHD), transcript variant 1, mRNA [NM_153486]
A_23_P8452	3.73496	-0.185634	0.232821	-0.046355	0.046355	-0.379662	3.31696	-0.416402	LFNG	Homo sapiens LFNG O-fucosylpeptide 3-beta-N-acetylglucosaminyltransferase (LFNG), transcript variant 1, mRNA [NM_001040167]
A_23_P32165	-0.409105	0.692231	0.0876055	1.50911	1.63324	-0.087605	-0.690544	-0.851427	LHX2	Homo sapiens LIM homeobox 2 (LHX2), mRNA [NM_004789]
A_24_P122137	0.611952	-0.107812	-2.40806	0.405128	-0.428538	0.107812	0.242258	-2.53221	LIF	Homo sapiens leukemia inhibitory factor (LIF), transcript variant 1, mRNA [NM_002309]
A_23_P39116	-1.85735	-0.241445	1.54805	0.401258	0.241445	-0.361288	-1.02029	0.925391	LIG1	Homo sapiens ligase I, DNA, ATP-dependent (LIG1), transcript variant 1, mRNA [NM_000234]
A_33_P3268310	2.04977	0.0519528	-2.09359	0.385798	-0.270967	-0.0519528	1.62098	-1.85471	LIMS3L	Homo sapiens LIM and senescent cell antigen-like domains 3-like (LIMS3L), transcript variant 1, mRNA [NM_001205288]
A_33_P3851513	-2.1235	-0.58593	0.928252	0.351586	-0.101489	0.101489	-1.28041	0.803426	LIN54	Homo sapiens lin-54 homolog (C. elegans) (LIN54), transcript variant 1, mRNA [NM_194282]
A_32_P233304	-2.44508	-1.08906	1.64268	0.850839	-0.972571	0.173645	-0.173645	1.56387	LIN9	Homo sapiens lin-9 homolog (C. elegans) (LIN9), transcript variant 1, mRNA [NM_173083]
A_32_P155460	1.03729	0.385557	-0.880206	0.0555511	-0.0555511	-0.682094	0.0884419	-0.458185	LINC00162	Homo sapiens long intergenic non-protein coding RNA 162 (LINC00162), long non-coding RNA [NR_024089]
A_32_P8546	0.0581403	1.42593	-2.34046	-0.0581403	0.765853	-0.6286	0.393777	-2.50813	LINC00473	Homo sapiens long intergenic non-protein coding RNA 473 (LINC00473), transcript variant 1, long non-coding RNA [NR_026860]
A_33_P3387766	-0.555063	2.66202	-0.445865	0.445865	2.5804	0.620519	-0.654829	-0.511052	LINC00908	Homo sapiens long intergenic non-protein coding RNA 908 (LINC00908), long non-coding RNA [NR_015417]
A_33_P3278881	-1.01645	-0.116422	0.116422	0.885877	0.485555	-0.23911	-0.70504	0.616489	LINC01000	Homo sapiens long intergenic non-protein coding RNA 1000 (LINC01000), long non-coding RNA [NR_024368]
A_33_P3260006	-1.18541	-0.43425	1.03857	-0.125532	0.125532	0.141623	-1.00871	1.23555	LINC01152	Homo sapiens long intergenic non-protein coding RNA 1152 (LINC01152), transcript variant 1, long non-coding RNA [NR_110124]
A_23_P254181	0.529173	0.921932	-0.210585	0.100853	0.620764	-0.355133	-0.100853	-0.427099	LINC01260	Homo sapiens long intergenic non-protein coding RNA 1260 (LINC01260), long non-coding RNA [NR_034104]
A_33_P3861634	-1.46031	-0.0138061	0.580112	1.16602	-0.591265	0.0138061	-1.04804	1.04226	LINC01305	Homo sapiens long intergenic non-protein coding RNA 1305 (LINC01305), long non-coding RNA [NR_038897]
A_23_P348524	-0.690227	0.886868	0.826259	0.105645	0.986948	-0.809807	-1.53643	-0.105645	LKAAEAR1	Homo sapiens LKAAEAR motif containing 1 (LKAAEAR1), mRNA [NM_001007125]
A_33_P3883985	1.38569	0.469069	-1.54519	-0.117102	0.020231	-0.020231	0.856017	-1.59418	LMF1	Homo sapiens lipase maturation factor 1 (LMF1), transcript variant 4, long non-coding RNA [NR_036442]
A_23_P258493	-2.97438	-0.822407	2.22198	0.558131	0.204439	-0.204439	-0.695354	2.0059	LMNB1	Homo sapiens lamin B1 (LMNB1), transcript variant 1, mRNA [NM_005573]
A_33_P3280801	0.510702	-1.87735	1.38447	-0.588215	-1.07828	-0.495324	0.495324	1.61542	LMO7	Homo sapiens LIM domain 7 (LMO7), transcript variant 1, mRNA [NM_005358]
A_32_P226646	2.23233	-0.0851474	-1.51055	-0.20796	0.0851474	0.163645	2.30663	-1.38176	LOC100129781	PREDICTED: Homo sapiens uncharacterized LOC100129781 (LOC100129781), transcript variant X2, ncRNA [XR_109259]
A_33_P3245484	-1.1584	-0.324132	-0.408659	1.57276	0.324132	0.940374	-0.976554	0.537577	LOC100131000	Homo sapiens cDNA FLJ42370 fis, clone UTERU2030280. [AK124361]
A_24_P942017	-0.951581	-0.526935	0.351468	0.864482	0.100034	-0.100034	-0.516189	0.876547	LOC100132356	Homo sapiens uncharacterized LOC100132356 (LOC100132356), long non-coding RNA [NR_034127]
A_32_P232035	0.0302317	1.19445	-1.04143	-0.0987041	-0.0302317	0.0568655	0.288351	-0.516431	LOC100270746	Homo sapiens uncharacterized LOC100270746 (LOC100270746), long non-coding RNA [NR_026776]
A_33_P3884179	-1.78403	-0.0670693	0.385392	0.50591	0.0670693	-0.985047	-1.16629	1.32483	LOC100506123	Homo sapiens uncharacterized LOC100506123 (LOC100506123), long non-coding RNA [NR_040097]
A_32_P3572	-0.846935	-0.337851	1.76351	0.734113	-0.574853	0.337851	-0.372571	1.90011	LOC100506797	PREDICTED: Homo sapiens uncharacterized LOC100506797 (LOC100506797), transcript variant X1, ncRNA [XR_112377]
A_33_P3397233	1.93412	0.497617	-0.656769	-0.78396	0.000771046	-0.000771046	1.66279	-0.35976	LOC101929256	PREDICTED: Homo sapiens uncharacterized LOC101929256 (LOC101929256), ncRNA [XR_242748]
A_32_P179746	-2.45298	-0.419296	0.815558	1.7641	-0.455834	0.419296	-1.35981	0.95844	LOC101929687	PREDICTED: Homo sapiens uncharacterized LOC101929687 (LOC101929687), transcript variant X2, ncRNA [XR_427741]
A_33_P3395028	-0.823661	-1.50187	0.125031	0.218476	-1.26646	0.145606	-0.125031	0.194497	LOC152225	Homo sapiens uncharacterized LOC152225 (LOC152225), long non-coding RNA [NR_026934]
A_24_P918907	1.33471	1.51826	-0.836952	-1.09478	1.03467	-0.647122	0.647122	-1.20113	LOC154761	Homo sapiens family with sequence similarity 115, member C pseudogene (LOC154761), non-coding RNA [NR_015421]
A_33_P3447441	-1.29986	-0.435112	0.774659	1.60536	-0.284341	0.284341	-0.950407	1.50816	LOC202025	Homo sapiens mRNA; cDNA DKFZp667E0512 (from clone DKFZp667E0512). [AL713660]
A_33_P3531979	-1.2508	1.26888	0.603834	-0.513186	1.32915	-0.369901	-1.59476	0.369901	LOC283352	Homo sapiens uncharacterized LOC283352 (LOC283352), transcript variant 1, long non-coding RNA [NR_104172]
A_33_P3672756	-1.87292	-0.841372	1.34988	0.679329	-0.944056	0.693938	-0.679329	1.26394	LOC284561	PREDICTED: Homo sapiens uncharacterized LOC284561 (LOC284561), misc_RNA [XR_110828]
A_33_P3503937	-0.634289	-0.330493	0.0656698	1.64826	0.0903509	-0.0656698	-0.446164	0.754375	LOC284581	Homo sapiens cDNA FLJ37107 fis, clone BRACE2020157. [AK094426]
A_33_P3703637	2.58052	-0.653422	-1.03825	0.409365	-0.186117	0.186117	2.30644	-0.351178	LOC285300	Homo sapiens cDNA FLJ38336 fis, clone FCBBF3026678. [AK095655]
A_33_P3387155	-1.4114	-0.0921633	0.731827	0.235162	0.0274603	-0.0274603	-0.441751	0.865825	LOC374443	Homo sapiens C-type lectin domain family 2, member D pseudogene (LOC374443), transcript variant 1, non-coding RNA [NR_046444]
A_33_P3720195	0.802686	-0.161042	-1.69483	0.317313	-1.25135	0.161042	0.668108	-1.14389	LOC375196	Homo sapiens uncharacterized LOC375196 (LOC375196), long non-coding RNA [NR_028386]
A_33_P3391339	0.770347	0.638259	-1.26285	0.0665467	-0.0665467	-0.246573	0.756831	-0.721503	LOC440157	PREDICTED: Homo sapiens uncharacterized LOC440157 (LOC440157), transcript variant X3, misc_RNA [XR_432952]
A_33_P3387646	-2.68062	-2.69365	0.507116	0.0780926	-3.46531	-0.0780926	0.242451	1.04797	LOC643201	Homo sapiens centrosomal protein 192kDa pseudogene (LOC643201), non-coding RNA [NR_036494]
A_32_P212897	-0.817861	-0.518961	1.6439	0.5058	-0.792531	0.58502	-0.5058	1.80163	LOC643406	Homo sapiens uncharacterized LOC643406 (LOC643406), long non-coding RNA [NR_029405]
A_33_P3437283	1.44759	-0.18461	-1.09137	0.222798	-0.361836	0.18461	1.5781	-1.27284	LOC643551	Homo sapiens cDNA FLJ46123 fis, clone TESTI2039738. [AK128004]
A_32_P224234	3.13302	-0.798411	-3.26314	1.01763	-0.632312	0.632312	2.95339	-1.59298	LOC645195	Homo sapiens cDNA FLJ41456 fis, clone BRSTN2012320. [AK123450]
A_33_P3520693	1.03217	-1.33621	-2.00652	1.07125	-1.03217	1.17499	1.63354	-1.54135	LOC646903	Homo sapiens uncharacterized LOC646903 (LOC646903), long non-coding RNA [NR_036538]
A_33_P3303742	-0.800793	0.677509	0.444578	0.530913	0.578926	-0.444578	-0.460126	-0.61416	LOC728637	Homo sapiens uncharacterized LOC728637 (LOC728637), mRNA [NM_001278059]
A_33_P3542801	1.01353	1.36364	-0.916687	-1.41387	1.65422	-1.00159	0.916687	-1.00898	LOC729291	PREDICTED: Homo sapiens uncharacterized LOC729291 (LOC729291), misc_RNA [XR_242943]
A_32_P46840	1.67205	0.725657	-0.266635	-0.347512	0.148614	-0.148614	1.37894	-0.288308	LOC729680	Homo sapiens cDNA FLJ33345 fis, clone BRACE2003713. [AK090664]
A_23_P49459	-2.19981	-1.16017	2.83812	0.56546	-0.0103505	0.0103505	-1.03659	2.78808	LOC81691	Homo sapiens exonuclease NEF-sp (LOC81691), transcript variant 1, mRNA [NM_030941]
A_33_P3404899	1.22838	0.572564	-0.741673	-0.54745	0.33146	-0.33146	0.914408	-0.816666	LPHN2	Homo sapiens latrophilin 2 (LPHN2), mRNA [NM_012302]
A_33_P3229552	1.08021	0.0734606	-4.04849	-0.532215	0.452316	-0.0734606	0.717378	-2.54719	LRFN1	Homo sapiens leucine rich repeat and fibronectin type III domain containing 1 (LRFN1), mRNA [NM_020862]
A_23_P47885	-1.96523	-0.402556	0.465461	0.264896	-0.0358791	0.0358791	-1.68157	0.229224	LRIG3	Homo sapiens leucine-rich repeats and immunoglobulin-like domains 3 (LRIG3), transcript variant 2, mRNA [NM_153377]
A_33_P3286208	-1.36151	-1.43981	1.59923	0.500619	-1.22646	0.146038	-0.146038	1.06791	LRR1	Homo sapiens leucine rich repeat protein 1 (LRR1), transcript variant 3, mRNA [NM_203467]
A_33_P3253707	-1.22041	-1.14885	1.61319	0.660244	-1.07427	0.0995455	-0.0995455	1.29846	LRR1	Homo sapiens leucine rich repeat protein 1 (LRR1), transcript variant 1, mRNA [NM_152329]
A_24_P389916	1.07553	0.228224	-1.3747	-0.536373	0.787886	-0.228224	0.688867	-0.96238	LRRC32	Homo sapiens leucine rich repeat containing 32 (LRRC32), transcript variant 1, mRNA [NM_005512]
A_33_P3335183	-0.06809	0.383026	0.0680904	1.6914	0.803484	-0.215348	-0.423379	-0.0846715	LRRC37A3	Homo sapiens leucine rich repeat containing 37, member A3 (LRRC37A3), mRNA [NM_199340]
A_24_P737939	0.625914	1.55083	-0.71704	-0.25121	1.2203	-0.144556	0.144556	-0.731967	LRRC73	Homo sapiens leucine rich repeat containing 73 (LRRC73), transcript variant 1, mRNA [NM_001012974]
A_33_P3258339	-1.12562	-0.77068	2.02763	0.405499	-0.0533984	0.0533984	-0.197833	1.68659	LRRC75A	Homo sapiens leucine rich repeat containing 75A (LRRC75A), transcript variant 1, mRNA [NM_001113567]
A_23_P157527	-1.85086	-0.109486	1.07801	0.295483	0.0741861	-0.0741861	-0.930202	1.06317	LRRCC1	Homo sapiens leucine rich repeat and coiled-coil centrosomal protein 1 (LRRCC1), mRNA [NM_033402]
A_23_P94009	-0.719311	-0.735501	0.545556	0.11908	-1.13819	0.130229	-0.11908	0.899968	LSM8	Homo sapiens LSM8 homolog, U6 small nuclear RNA associated (S. cerevisiae) (LSM8), mRNA [NM_016200]
A_33_P3234697	-1.26964	-0.326797	1.20292	0.143421	-0.141528	0.141528	-0.521835	1.13278	LXN	Homo sapiens latexin (LXN), mRNA [NM_020169]
A_33_P3268622	-0.461336	-0.606668	-0.377197	1.26866	1.58895	0.748617	0.377197	-0.496521	LY6D	Homo sapiens lymphocyte antigen 6 complex, locus D (LY6D), mRNA [NM_003695]
A_24_P37253	-0.794993	-0.350369	2.47486	0.724637	-0.0427322	0.0427322	-0.882734	1.76626	LYPD6	Homo sapiens LY6/PLAUR domain containing 6 (LYPD6), transcript variant 2, mRNA [NM_194317]
A_23_P92441	-2.908	-1.67082	2.16743	0.557973	-1.11572	0.31433	-0.31433	2.15256	MAD2L1	Homo sapiens MAD2 mitotic arrest deficient-like 1 (yeast) (MAD2L1), mRNA [NM_002358]
A_23_P2423	-0.985258	-1.01171	0.222352	0.339513	-1.37791	0.244842	-0.222352	0.286538	MAGOHB	Homo sapiens mago-nashi homolog B (Drosophila) (MAGOHB), mRNA [NM_018048]
A_23_P23947	0.598794	1.10577	-1.82215	-0.0731554	0.849662	-0.403523	0.0731554	-1.28739	MAP3K8	Homo sapiens mitogen-activated protein kinase kinase kinase 8 (MAP3K8), transcript variant 1, mRNA [NM_005204]
A_23_P47728	0.88814	0.713125	-0.549276	-0.0691841	1.1261	-0.106639	0.0691841	-0.668401	MAP6	Homo sapiens microtubule-associated protein 6 (MAP6), transcript variant 1, mRNA [NM_033063]
A_33_P3262670	2.09836	-0.289718	-0.032043	-0.867381	0.52281	-0.803359	2.40578	0.0320425	MAP7D3	Homo sapiens MAP7 domain containing 3 (MAP7D3), transcript variant 3, mRNA [NM_001173517]
A_23_P99204	1.56393	0.753547	-0.443101	-0.223574	0.223574	-0.410367	1.5866	-0.345386	MAPKAPK5-AS1	Homo sapiens MAPKAPK5 antisense RNA 1 (MAPKAPK5-AS1), long non-coding RNA [NR_015404]
A_24_P224488	0.240086	1.31011	-1.53538	-0.405956	1.29263	0.102397	-0.102397	-0.830461	MAPT	Homo sapiens microtubule-associated protein tau (MAPT), transcript variant 1, mRNA [NM_016835]
A_23_P333228	1.0139	-3.29495	-0.0424712	0.0424712	-2.07112	0.17861	0.912545	-0.17732	MARCH4	Homo sapiens membrane-associated ring finger (C3HC4) 4, E3 ubiquitin protein ligase (MARCH4), mRNA [NM_020814]
A_23_P310	1.67071	1.27831	-0.428245	-0.761255	0.428245	-0.835969	0.743086	-1.25523	MARCKSL1	Homo sapiens MARCKS-like 1 (MARCKSL1), transcript variant 1, mRNA [NM_023009]
A_23_P110571	-1.63012	-0.398603	0.0374703	-0.0374703	0.176393	0.0844264	-1.43538	0.050282	MAST4	Homo sapiens microtubule associated serine/threonine kinase family member 4 (MAST4), transcript variant 3, mRNA [NM_001164664]
A_24_P258051	-1.53934	-0.686555	1.97035	0.613989	-0.142114	0.142114	-0.990958	1.30227	MASTL	Homo sapiens microtubule associated serine/threonine kinase-like (MASTL), transcript variant 2, mRNA [NM_032844]
A_23_P401568	-2.55407	-0.214421	0.6577	0.21489	-0.214868	0.214421	-2.68433	0.55504	MAT2A	Homo sapiens methionine adenosyltransferase II, alpha (MAT2A), mRNA [NM_005911]
A_33_P3403044	-2.17123	-0.124183	0.934553	0.124183	-0.307772	0.296768	-2.43758	0.857646	MAT2A	Homo sapiens methionine adenosyltransferase II, alpha (MAT2A), mRNA [NM_005911]
A_23_P50678	-0.129109	1.56583	-1.18026	0.206215	1.28145	0.129109	-0.674369	-1.74276	MATK	Homo sapiens megakaryocyte-associated tyrosine kinase (MATK), transcript variant 1, mRNA [NM_139355]
A_24_P401830	-1.57137	-0.111986	0.111986	0.330065	0.279148	-0.388543	-0.932109	0.135077	MATN1-AS1	Homo sapiens MATN1 antisense RNA 1 (MATN1-AS1), long non-coding RNA [NR_034182]
A_23_P408996	-1.64189	0.0117819	0.965005	-0.0117819	0.256736	-0.598736	-1.40652	0.832076	MBOAT1	Homo sapiens membrane bound O-acyltransferase domain containing 1 (MBOAT1), transcript variant 1, mRNA [NM_001080480]
A_23_P162171	1.64817	-0.682089	-2.30613	0.107811	-0.107811	0.467226	1.45321	-1.85052	MCAM	Homo sapiens melanoma cell adhesion molecule (MCAM), mRNA [NM_006500]
A_33_P3867534	-3.20881	-0.442467	1.84713	1.19118	0.0510781	-0.0510781	-0.315257	1.16724	MCM10	Homo sapiens minichromosome maintenance complex component 10 (MCM10), transcript variant 1, mRNA [NM_182751]
A_32_P103633	-1.62647	0.0921531	1.30847	0.341326	-0.0921531	-0.302126	-1.2081	0.280103	MCM2	Homo sapiens minichromosome maintenance complex component 2 (MCM2), transcript variant 1, mRNA [NM_004526]
A_23_P370989	-1.46961	-0.161495	1.28277	0.176435	0.161495	-0.344577	-0.570801	0.606967	MCM4	Homo sapiens minichromosome maintenance complex component 4 (MCM4), transcript variant 1, mRNA [NM_005914]
A_33_P3284951	-1.81688	0.372439	0.918307	-0.0131054	0.0131054	-0.161635	-1.12613	0.0747576	MCM5	Homo sapiens minichromosome maintenance complex component 5 (MCM5), mRNA [NM_006739]
A_23_P132277	-2.05241	0.113407	0.490978	-0.0645013	0.0645013	-0.288532	-1.34957	0.0995736	MCM5	Homo sapiens minichromosome maintenance complex component 5 (MCM5), mRNA [NM_006739]
A_23_P93690	-1.70877	-0.0808349	1.07394	0.638814	-0.0611911	0.0611911	-0.438814	0.495921	MCM7	Homo sapiens minichromosome maintenance complex component 7 (MCM7), transcript variant 2, mRNA [NM_182776]
A_33_P3258223	-1.55837	-0.10775	1.10026	0.257093	-0.208258	0.10775	-0.435564	0.154363	MCM7	Homo sapiens minichromosome maintenance complex component 7 (MCM7), transcript variant 1, mRNA [NM_005916]
A_23_P68547	-1.41265	-0.58382	1.68714	0.634679	-0.0831273	0.0831273	-0.0890968	1.32803	MCM8	Homo sapiens minichromosome maintenance complex component 8 (MCM8), transcript variant 2, mRNA [NM_182802]
A_33_P3405384	-0.85985	-1.08031	0.683864	0.371832	-0.710253	0.399224	-0.371832	1.2106	MCMDC2	Homo sapiens minichromosome maintenance domain containing 2 (MCMDC2), transcript variant 1, mRNA [NM_173518]
A_23_P105730	-1.5247	0.0336127	0.247514	0.94258	-0.312755	-0.0336123	-1.52443	0.186962	MDM1	Homo sapiens Mdm1 nuclear protein homolog (mouse) (MDM1), transcript variant 2, mRNA [NM_020128]
A_23_P413180	-2.06637	-0.00834274	0.316631	0.458858	-0.674171	0.00834274	-2.20923	0.1566	MDM1	Homo sapiens Mdm1 nuclear protein homolog (mouse) (MDM1), transcript variant 1, mRNA [NM_017440]
A_24_P925664	-1.12549	-0.171084	0.00199413	0.674537	0.566076	0.436176	-0.594597	-0.00199413	MDM2	Homo sapiens MDM2 oncogene, E3 ubiquitin protein ligase (MDM2), transcript variant 1, mRNA [NM_002392]
A_32_P167396	0.883858	0.58106	-0.138325	-0.289117	-0.576233	0.138325	1.07338	-0.679762	MED14OS	Homo sapiens MED14 opposite strand (MED14OS), mRNA [NM_001289773]
A_23_P99515	1.78164	1.00545	-1.88272	-0.750531	0.670887	-0.670887	1.527	-1.82051	MEDAG	Homo sapiens mesenteric estrogen-dependent adipogenesis (MEDAG), mRNA [NM_032849]
A_23_P94422	-2.81165	-1.38774	2.63446	0.851706	-0.229523	0.229523	-0.284135	2.333	MELK	Homo sapiens maternal embryonic leucine zipper kinase (MELK), transcript variant 1, mRNA [NM_014791]
A_23_P47790	1.79701	-0.0451426	-0.215938	0.0451426	-0.217633	0.164731	1.53047	-0.248296	METTL1	Homo sapiens methyltransferase like 1 (METTL1), transcript variant 1, mRNA [NM_005371]
A_33_P3700794	1.88418	0.0363674	-0.414948	-0.0363674	-0.22807	0.210268	1.64607	-0.162468	METTL1	Homo sapiens methyltransferase like 1 (METTL1), transcript variant 1, mRNA [NM_005371]
A_33_P3361636	-0.761983	0.749745	3.93297	-0.543842	0.543842	-0.762804	-0.763735	4.0604	MGP	Homo sapiens matrix Gla protein (MGP), transcript variant 1, mRNA [NM_001190839]
A_23_P204286	-0.652592	0.851455	4.02138	-0.461205	0.461206	-0.992656	-0.515889	4.05391	MGP	Homo sapiens matrix Gla protein (MGP), transcript variant 2, mRNA [NM_000900]
A_23_P387471	-1.14446	-0.142853	1.50879	0.142853	0.212148	-0.167611	-0.876709	1.08854	MICB	Homo sapiens MHC class I polypeptide-related sequence B (MICB), transcript variant 1, mRNA [NM_005931]
A_32_P128656	-0.094718	-0.84423	0.997001	-0.0174737	-0.280414	0.357211	0.0174742	1.31546	MID1	Homo sapiens midline 1 (Opitz/BBB syndrome) (MID1), transcript variant 1, mRNA [NM_000381]
A_33_P3404950	1.48227	0.586766	-0.586766	-0.878067	0.586905	-0.937842	1.34171	-0.629346	MINOS1	Homo sapiens mitochondrial inner membrane organizing system 1 (MINOS1), transcript variant 5, mRNA [NM_001204083]
A_23_P300847	0.0193524	0.835541	-1.17534	0.48349	1.39111	-0.0193524	-0.413209	-1.32376	MIR1247	DIO3 opposite strand/antisense RNA (head to head) [Source:HGNC Symbol;Acc:20348] [ENST00000555882]
A_32_P108156	2.55276	-0.85111	0.186046	0.157242	-1.04854	-0.157242	2.84637	-0.385229	MIR155HG	Homo sapiens MIR155 host gene (non-protein coding) (MIR155HG), long non-coding RNA [NR_001458]
A_33_P3402329	-0.631231	-2.8853	1.18949	1.40551	-2.70766	0.631231	-0.848975	1.7285	MIR503HG	Homo sapiens MIR503 host gene (non-protein coding) (MIR503HG), long non-coding RNA [NR_024607]
A_33_P3328360	1.84217	-0.155382	-0.342318	0.548677	-1.12929	0.124919	1.66484	-0.124919	MIRLET7BHG	Homo sapiens MIRLET7B host gene (non-protein coding) (MIRLET7BHG), transcript variant 1, long non-coding RNA [NR_027033]
A_23_P252335	-1.11928	-0.59333	1.57168	0.549347	-0.184772	0.11809	-0.11809	1.52599	MIS18A	Homo sapiens MIS18 kinetochore protein A (MIS18A), mRNA [NM_018944]
A_23_P364107	-1.05043	-0.618559	1.43024	0.422945	-0.340847	0.00212097	-0.00212097	1.82989	MIS18BP1	Homo sapiens MIS18 binding protein 1 (MIS18BP1), mRNA [NM_018353]
A_33_P3374205	-2.86294	-1.89817	2.11742	0.0975745	0.684021	-0.504588	-0.0975745	1.98652	MKI67	Homo sapiens marker of proliferation Ki-67 (MKI67), transcript variant 1, mRNA [NM_002417]
A_33_P3374210	-2.17202	-1.75858	2.3087	0.665955	-0.351403	0.255516	-0.255516	2.06809	MKI67	Homo sapiens marker of proliferation Ki-67 (MKI67), transcript variant 1, mRNA [NM_002417]
A_24_P346855	-3.14598	-2.98804	2.0611	-0.305015	0.405653	-0.441037	0.305015	2.43615	MKI67	Homo sapiens marker of proliferation Ki-67 (MKI67), transcript variant 1, mRNA [NM_002417]
A_23_P256603	0.479091	-1.31953	-0.090188	-0.0473537	-1.1698	1.21989	0.636069	0.0473542	MLLT4	Homo sapiens myeloid/lymphoid or mixed-lineage leukemia (trithorax homolog, Drosophila); translocated to, 4 (MLLT4), transcript variant 1, mRNA [NM_001207008]
A_23_P165783	1.24303	0.803699	-0.538643	-0.732899	0.62402	-0.68831	0.538643	-0.580554	MLPH	Homo sapiens melanophilin (MLPH), transcript variant 1, mRNA [NM_024101]
A_23_P161698	1.24983	-0.893512	-4.0673	0.842644	-0.708298	0.708298	1.27014	-4.39608	MMP3	Homo sapiens matrix metallopeptidase 3 (stromelysin 1, progelatinase) (MMP3), mRNA [NM_002422]
A_23_P40174	-0.0731254	1.38736	-1.19717	0.0477366	0.740776	0.130155	-0.0477366	-1.33534	MMP9	Homo sapiens matrix metallopeptidase 9 (gelatinase B, 92kDa gelatinase, 92kDa type IV collagenase) (MMP9), mRNA [NM_004994]
A_24_P83678	-1.61471	-0.330709	1.59164	0.71818	-0.205704	0.205704	-0.503866	1.24263	MMS22L	Homo sapiens MMS22-like, DNA repair protein (MMS22L), mRNA [NM_198468]
A_32_P95914	-2.34961	-0.552692	1.33195	0.47485	0.0911009	-0.0911009	-0.842589	1.27457	MMS22L	Homo sapiens MMS22-like, DNA repair protein (MMS22L), mRNA [NM_198468]
A_23_P133123	-3.53983	-1.41196	2.85962	1.08819	-0.362071	0.362071	-0.86935	2.48573	MND1	Homo sapiens meiotic nuclear divisions 1 homolog (S. cerevisiae) (MND1), transcript variant 1, mRNA [NM_032117]
A_23_P3302	-2.06654	-0.711219	2.03229	0.756309	-0.260628	0.260628	-0.598981	1.60845	MNS1	Homo sapiens meiosis-specific nuclear structural 1 (MNS1), mRNA [NM_018365]
A_32_P122793	2.07401	0.155423	-1.06069	-0.155423	0.306761	-0.900543	2.03457	-0.639637	MORC2-AS1	Homo sapiens MORC2 antisense RNA 1 (MORC2-AS1), long non-coding RNA [NR_026920]
A_24_P398500	-0.733997	-0.56689	1.61629	0.469095	-0.532832	0.153201	-0.153201	1.45275	MPHOSPH9	Homo sapiens M-phase phosphoprotein 9 (MPHOSPH9), transcript variant 1, mRNA [NM_022782]
A_23_P131263	-0.493101	-1.15328	2.21197	0.532961	-1.16546	-0.13846	0.13846	2.51426	MPP4	Homo sapiens membrane protein, palmitoylated 4 (MAGUK p55 subfamily member 4) (MPP4), mRNA [NM_033066]
A_33_P3404480	-0.380938	-1.20912	2.18703	0.292469	-0.408672	-0.0255907	0.0255907	2.40009	MPP4	Homo sapiens membrane protein, palmitoylated 4 (MAGUK p55 subfamily member 4) (MPP4), mRNA [NM_033066]
A_23_P71053	1.7569	-0.00443125	0.00443125	-0.432602	-0.0799799	-0.240551	1.87209	0.0277934	MPP6	Homo sapiens membrane protein, palmitoylated 6 (MAGUK p55 subfamily member 6) (MPP6), mRNA [NM_016447]
A_23_P150189	-1.3936	0.0893276	0.835198	0.638049	-0.0900333	-0.0893276	-0.90642	0.768783	MRE11A	Homo sapiens MRE11 meiotic recombination 11 homolog A (S. cerevisiae) (MRE11A), transcript variant 2, mRNA [NM_005590]
A_33_P3352098	-0.36763	2.23495	-1.09501	0.985799	2.08233	0.339619	-0.396898	-0.339619	MS4A7	Homo sapiens membrane-spanning 4-domains, subfamily A, member 7 (MS4A7), transcript variant 1, mRNA [NM_021201]
A_33_P3233081	-1.38295	-0.715992	1.70567	1.01837	-0.305436	0.305436	-0.422673	1.85856	MSH5	Homo sapiens mutS homolog 5 (MSH5), transcript variant 3, mRNA [NM_002441]
A_33_P3346222	-0.605265	-0.383344	1.56727	0.802405	-0.276212	0.276212	-0.45774	1.5019	MSH5	Homo sapiens mutS homolog 5 (MSH5), transcript variant 1, mRNA [NM_025259]
A_33_P3278318	1.72205	1.31044	-1.42724	-2.42492	0.899332	-2.7642	2.12088	-0.899333	MSRB2	Homo sapiens methionine sulfoxide reductase B2 (MSRB2), mRNA [NM_012228]
A_23_P15174	0.11755	1.5233	-0.0438876	-0.155311	0.628716	0.0438876	-0.224329	-0.373049	MT1F	Homo sapiens metallothionein 1F (MT1F), mRNA [NM_005949]
A_23_P357794	-1.06251	-0.315353	1.67594	0.779324	-0.207541	0.207541	-0.456404	1.77836	MTBP	Homo sapiens MDM2 binding protein (MTBP), mRNA [NM_022045]
A_23_P29204	1.33949	0.254021	-0.639321	-0.168176	0.168176	-0.290309	1.216	-1.04445	MTFP1	Homo sapiens mitochondrial fission process 1 (MTFP1), transcript variant 1, mRNA [NM_016498]
A_23_P253752	-3.63512	-1.8619	2.09449	0.913662	-1.25624	0.519527	-0.519527	2.4773	MTFR2	Homo sapiens mitochondrial fission regulator 2 (MTFR2), transcript variant 2, mRNA [NM_138419]
A_23_P17663	0.436743	0.924312	-1.47586	-0.352109	1.16076	-0.623761	0.352109	-1.48379	MX1	Homo sapiens myxovirus (influenza virus) resistance 1, interferon-inducible protein p78 (mouse) (MX1), transcript variant 2, mRNA [NM_002462]
A_24_P379750	-1.80038	-0.0698998	0.0601213	0.917668	0.107794	0.738114	-1.49799	-0.0601213	MXD1	Homo sapiens MAX dimerization protein 1 (MXD1), transcript variant 1, mRNA [NM_002357]
A_23_P408094	-1.51047	-0.11451	0.11451	1.34855	0.116003	0.518156	-1.24163	-0.280688	MXD1	Homo sapiens MAX dimerization protein 1 (MXD1), transcript variant 1, mRNA [NM_002357]
A_33_P3297255	-0.815886	-0.44168	2.42707	0.338938	0.106979	-0.106979	-0.753162	1.93537	MXD3	Homo sapiens MAX dimerization protein 3 (MXD3), transcript variant 1, mRNA [NM_031300]
A_24_P353905	0.83787	1.37258	-0.42306	-0.180816	1.16018	-0.0656595	0.0656595	-0.411724	MXRA8	Homo sapiens matrix-remodelling associated 8 (MXRA8), transcript variant 2, mRNA [NM_032348]
A_23_P43157	-2.53225	-1.12499	2.23817	0.649562	0.0909925	-0.0909925	-1.11711	2.11686	MYBL1	Homo sapiens v-myb avian myeloblastosis viral oncogene homolog-like 1 (MYBL1), transcript variant 1, mRNA [NM_001080416]
A_23_P143190	-0.778726	-0.136596	1.60435	0.367182	0.136596	-0.464623	-0.630821	0.622182	MYBL2	Homo sapiens v-myb avian myeloblastosis viral oncogene homolog-like 2 (MYBL2), transcript variant 1, mRNA [NM_002466]
A_24_P131646	0.871018	0.760917	-1.53098	-0.0367761	0.0778708	0.0367756	-0.224601	-0.672853	MYL3	Homo sapiens myosin, light chain 3, alkali; ventricular, skeletal, slow (MYL3), mRNA [NM_000258]
A_23_P80008	-0.459442	-0.891885	0.772114	0.493353	-0.480761	0.168525	-0.168526	1.1943	MYLK2	Homo sapiens myosin light chain kinase 2 (MYLK2), mRNA [NM_033118]
A_33_P3303102	0.348712	0.182033	0.33281	0.231348	-0.836043	-0.232635	-1.97427	-0.182033	MYNN	myoneurin [Source:HGNC Symbol;Acc:14955] [ENST00000349841]
A_23_P326760	-0.380831	-2.67476	-0.0463402	0.305314	-2.22526	0.0764778	0.10091	0.0463402	MYRIP	Homo sapiens myosin VIIA and Rab interacting protein (MYRIP), transcript variant 1, mRNA [NM_015460]
A_33_P3423874	-1.67372	0.452935	1.2497	-0.0541759	0.0541759	-0.353549	-1.04091	1.02813	MYZAP	Homo sapiens myocardial zonula adherens protein (MYZAP), transcript variant 1, mRNA [NM_001018100]
A_32_P9382	-0.827153	-1.05285	0.651456	0.154101	-0.795639	0.0382252	-0.0382252	0.847364	MZT1	Homo sapiens mitotic spindle organizing protein 1 (MZT1), mRNA [NM_001071775]
A_23_P113825	2.0187	-0.0541246	-0.0845077	-0.373577	0.0541246	-0.256603	2.01818	0.0845044	NACC2	Homo sapiens NACC family member 2, BEN and BTB (POZ) domain containing (NACC2), mRNA [NM_144653]
A_23_P110473	-1.59462	-0.0406048	0.0406048	0.757959	0.181588	-0.307664	-1.23856	0.753244	NAIP	Homo sapiens NLR family, apoptosis inhibitory protein (NAIP), transcript variant 1, mRNA [NM_004536]
A_24_P91991	0.794381	0.600469	-0.220796	-0.648707	0.388644	-0.610461	0.220796	-0.535086	NAT8L	Homo sapiens N-acetyltransferase 8-like (GCN5-related, putative) (NAT8L), mRNA [NM_178557]
A_23_P52727	0.381303	-1.68937	0.4329	-0.381303	-0.923368	-0.505697	0.755147	0.820618	NAV2	Homo sapiens neuron navigator 2 (NAV2), transcript variant 1, mRNA [NM_182964]
A_33_P3363799	-1.63646	-1.3572	3.18292	0.286787	0.236464	-0.236464	-0.272682	3.00066	NCAM1	Homo sapiens neural cell adhesion molecule 1 (NCAM1), transcript variant 5, mRNA [NM_001242607]
A_23_P25293	-2.11883	-1.54863	1.62183	0.335575	-0.154475	0.154475	-0.562176	1.66176	NCAPD2	Homo sapiens non-SMC condensin I complex, subunit D2 (NCAPD2), mRNA [NM_014865]
A_33_P3303385	-2.49227	-1.37119	1.60362	0.485067	-0.224957	0.224957	-0.46962	1.65162	NCAPD2	Homo sapiens non-SMC condensin I complex, subunit D2 (NCAPD2), mRNA [NM_014865]
A_32_P71447	-1.0859	-0.629386	1.52088	0.462128	-0.1549	0.1549	-0.434655	1.11115	NCAPD3	Homo sapiens non-SMC condensin II complex, subunit D3 (NCAPD3), mRNA [NM_015261]
A_33_P3230254	-3.56637	-2.78887	2.26005	0.503065	-0.127152	-0.032023	0.032023	2.56213	NCAPG	Homo sapiens non-SMC condensin I complex, subunit G (NCAPG), transcript variant 1, mRNA [NM_022346]
A_33_P3659876	-1.92593	-1.38528	2.09158	0.675445	-0.450624	0.25789	-0.25789	1.86873	NCAPG2	Homo sapiens non-SMC condensin II complex, subunit G2 (NCAPG2), transcript variant 2, mRNA [NM_001281932]
A_33_P3230259	-0.947603	-0.689141	0.884633	0.282705	0.478422	-0.435963	-0.282705	0.488396	NCAPH	Homo sapiens non-SMC condensin I complex, subunit H (NCAPH), transcript variant 1, mRNA [NM_015341]
A_33_P3249439	-0.924602	-0.47709	1.29697	0.538356	0.229436	-0.229436	-0.411402	0.805041	NCAPH2	Homo sapiens non-SMC condensin II complex, subunit H2 (NCAPH2), transcript variant 3, mRNA [NM_001185011]
A_33_P3272558	-0.937657	-0.307373	1.50091	0.4296	0.248574	-0.248574	-0.43733	0.6838	NCAPH2	Homo sapiens non-SMC condensin II complex, subunit H2 (NCAPH2), transcript variant 3, mRNA [NM_001185011]
A_23_P50108	-3.24248	-2.42592	2.65983	0.755658	-0.440509	0.440509	-0.759507	2.63313	NDC80	Homo sapiens NDC80 kinetochore complex component (NDC80), mRNA [NM_006101]
A_23_P206901	-1.09287	-0.196655	1.52252	0.0256319	0.376793	-0.0256319	-0.404271	1.55537	NDE1	Homo sapiens nudE neurodevelopment protein 1 (NDE1), transcript variant 2, mRNA [NM_017668]
A_24_P210675	-1.08657	-0.498701	1.74296	0.0417171	-0.0417171	0.219577	-0.24404	1.60349	NDE1	Homo sapiens nudE neurodevelopment protein 1 (NDE1), transcript variant 2, mRNA [NM_017668]
A_23_P73609	1.52745	-0.0470009	0.0470004	-0.946123	-0.201856	-0.778505	1.39608	0.17382	NDP	Homo sapiens Norrie disease (pseudoglioma) (NDP), mRNA [NM_000266]
A_23_P9614	-0.150461	1.30613	0.286209	-0.455492	1.72092	-0.528329	-1.03799	0.150461	NDUFA4L2	Homo sapiens NADH dehydrogenase (ubiquinone) 1 alpha subcomplex, 4-like 2 (NDUFA4L2), mRNA [NM_020142]
A_24_P340941	0.872056	0.0938654	0.00550079	-0.531317	-1.21526	-0.00550079	0.910778	-0.91281	NDUFAF4P1	Homo sapiens NADH dehydrogenase (ubiquinone) complex I, assembly factor 4 pseudogene 1 (NDUFAF4P1), non-coding RNA [NR_036507]
A_23_P66011	0.792881	0.634125	-1.04086	0.0356522	0.85725	-0.0356526	-0.172348	-1.15896	NECAB2	Homo sapiens N-terminal EF-hand calcium binding protein 2 (NECAB2), mRNA [NM_019065]
A_33_P3260016	-1.05925	-0.404	1.27051	0.579306	-0.161411	0.161411	-0.304709	1.20494	NEDD1	Homo sapiens neural precursor cell expressed, developmentally down-regulated 1 (NEDD1), transcript variant 2, mRNA [NM_152905]
A_23_P10025	-0.770245	-0.411303	1.08089	-0.0402532	0.255458	-0.156204	0.0402532	1.04369	NELL2	Homo sapiens NEL-like 2 (chicken) (NELL2), transcript variant 2, mRNA [NM_006159]
A_32_P198731	-3.51149	-3.02662	3.22629	0.383401	-0.254711	0.254711	-1.04056	3.07318	NEURL1B	Homo sapiens neuralized E3 ubiquitin protein ligase 1B (NEURL1B), mRNA [NM_001142651]
A_33_P3341429	1.55014	0.0240922	-0.429373	-0.0454741	-0.354884	0.390614	1.63648	-0.0240922	NEXN	Homo sapiens nexilin (F actin binding protein) (NEXN), transcript variant 1, mRNA [NM_144573]
A_23_P200001	1.40178	-0.0245421	-0.877912	0.0245421	-0.194237	0.311034	1.72777	-0.0601103	NEXN	Homo sapiens nexilin (F actin binding protein) (NEXN), transcript variant 1, mRNA [NM_144573]
A_33_P3404671	1.18715	-1.57507	-1.92447	1.273	-1.46332	1.37197	1.69839	-1.18715	NFYC-AS1	Homo sapiens NFYC antisense RNA 1 (NFYC-AS1), long non-coding RNA [NR_024567]
A_23_P102364	-1.22736	-0.1105	3.66166	0.1105	0.959182	-0.740631	-0.720878	3.33814	NGEF	Homo sapiens neuronal guanine nucleotide exchange factor (NGEF), transcript variant 1, mRNA [NM_019850]
A_23_P51376	0.37955	0.908552	-1.47574	-0.465428	0.548304	-0.0961175	0.0961175	-1.7164	NKAIN1	Homo sapiens Na+/K+ transporting ATPase interacting 1 (NKAIN1), mRNA [NM_024522]
A_23_P41804	0.952507	1.55366	-1.18827	0.0264435	1.33257	-0.230938	-0.0264435	-1.25318	NKD2	Homo sapiens naked cuticle homolog 2 (Drosophila) (NKD2), transcript variant 1, mRNA [NM_033120]
A_23_P18123	-0.826679	-0.779119	0.307477	0.0183806	-0.49942	0.199512	-0.0183806	0.646322	NLGN1	Homo sapiens neuroligin 1 (NLGN1), mRNA [NM_014932]
A_23_P354908	0.39259	0.02004	-2.63006	-0.254798	0.414678	0.398467	-0.02004	-1.12954	NMNAT2	Homo sapiens nicotinamide nucleotide adenylyltransferase 2 (NMNAT2), transcript variant 1, mRNA [NM_015039]
A_23_P420863	-0.737914	0.952324	-0.929014	0.970139	1.82875	0.737914	-0.954057	-0.950423	NOD2	Homo sapiens nucleotide-binding oligomerization domain containing 2 (NOD2), transcript variant 1, mRNA [NM_022162]
A_33_P3391796	3.07894	-0.00524569	-0.190284	0.00524616	0.26105	-0.285878	3.95642	-0.46998	NOG	Homo sapiens noggin (NOG), mRNA [NM_005450]
A_33_P3361257	2.04157	-0.158085	-0.271293	0.158085	-0.758043	0.321728	1.98019	-0.223573	NOP16	Homo sapiens NOP16 nucleolar protein (NOP16), transcript variant 3, mRNA [NM_016391]
A_33_P3313055	0.233181	1.52632	-0.32664	-0.19786	1.86738	0.089416	-0.089416	-0.415167	NOTCH3	Homo sapiens notch 3 (NOTCH3), mRNA [NM_000435]
A_23_P27734	2.97589	0.104141	0.154592	-0.21173	-0.148118	-0.104141	2.55447	-0.329225	NPAS1	Homo sapiens neuronal PAS domain protein 1 (NPAS1), mRNA [NM_002517]
A_23_P253536	0.378366	0.790372	-3.83487	0.0396318	0.343694	-1.08615	-0.0396314	-2.25852	NPR3	Homo sapiens natriuretic peptide receptor 3 (NPR3), transcript variant 2, mRNA [NM_000908]
A_33_P3319791	0.516336	2.06274	-1.67016	-0.0736692	2.20742	-0.319992	0.0736692	-1.7076	NR4A1	Homo sapiens nuclear receptor subfamily 4, group A, member 1 (NR4A1), transcript variant 1, mRNA [NM_002135]
A_33_P3299066	-0.58979	1.94971	-0.616182	0.353328	2.56554	0.259135	-0.798466	-0.259135	NR4A2	Homo sapiens nuclear receptor subfamily 4, group A, member 2 (NR4A2), mRNA [NM_006186]
A_23_P398566	1.75611	0.145559	-2.67845	-0.165026	0.631702	-0.145559	1.6277	-2.90313	NR4A3	Homo sapiens nuclear receptor subfamily 4, group A, member 3 (NR4A3), transcript variant 3, mRNA [NM_173200]
A_33_P3260322	1.25158	0.303947	-0.796661	-0.0457234	0.0457234	-0.394823	1.27803	-0.174366	NR6A1	Homo sapiens nuclear receptor subfamily 6, group A, member 1 (NR6A1), transcript variant 1, mRNA [NM_033334]
A_33_P3284345	2.4427	-0.136073	-0.826116	0.463633	0.0776718	-0.0776718	2.43372	-1.06325	NRG1	Homo sapiens neuregulin 1 (NRG1), transcript variant HRG-gamma, mRNA [NM_004495]
A_23_P315815	2.18428	-0.443205	-1.10702	0.287503	0.19446	-0.19446	2.24963	-1.31808	NRG1	Homo sapiens neuregulin 1 (NRG1), transcript variant HRG-gamma, mRNA [NM_004495]
A_33_P3395513	-0.112858	0.191761	0.173468	0.112858	0.832039	-0.707631	-0.754832	-0.758556	NRG2	Homo sapiens cDNA FLJ42513 fis, clone BRACE2046295, highly similar to Pro-neuregulin-2, membrane-bound isoform precursor. [AK124504]
A_23_P116264	-1.74897	-0.551038	2.22087	0.551038	0.670939	-0.597453	-0.838494	1.283	NRGN	Homo sapiens neurogranin (protein kinase C substrate, RC3) (NRGN), transcript variant 1, mRNA [NM_006176]
A_23_P423331	0.031965	1.38928	-1.09209	-0.031965	1.52187	0.12268	-0.477953	-0.867146	NTNG2	Homo sapiens netrin G2 (NTNG2), mRNA [NM_032536]
A_33_P3322804	0.0193086	-0.161825	3.51456	-0.597387	-0.0193086	-0.602859	0.744988	3.79738	NTRK2	Homo sapiens neurotrophic tyrosine kinase, receptor, type 2 (NTRK2), transcript variant f, mRNA [NM_001291937]
A_33_P3338166	-0.470469	-0.916678	0.48293	1.58493	-0.491454	1.67013	-0.372079	0.372079	NUAK2	Homo sapiens NUAK family, SNF1-like kinase, 2 (NUAK2), mRNA [NM_030952]
A_23_P134295	-0.82498	-0.175072	1.35993	0.4149	-0.207206	0.175072	-0.206729	1.09889	NUDT1	Homo sapiens nudix (nucleoside diphosphate linked moiety X)-type motif 1 (NUDT1), transcript variant 2B, mRNA [NM_198949]
A_23_P74349	-4.48968	-3.25659	2.54302	1.06907	-1.09607	0.52583	-0.52583	2.84614	NUF2	Homo sapiens NUF2, NDC80 kinetochore complex component (NUF2), transcript variant 1, mRNA [NM_145697]
A_23_P308032	2.905	-0.168009	-0.037724	-0.701045	0.0778832	-0.886319	2.9604	0.037724	NUP98	Homo sapiens nucleoporin 98kDa (NUP98), transcript variant 3, mRNA [NM_005387]
A_33_P3350488	-3.8036	-2.74196	2.23522	0.807994	-0.505522	0.208649	-0.208649	2.3627	NUSAP1	Homo sapiens nucleolar and spindle associated protein 1 (NUSAP1), transcript variant 1, mRNA [NM_016359]
A_23_P64828	0.781631	0.682212	-2.19058	-0.338507	0.617846	-0.46245	0.338507	-2.1238	OAS1	Homo sapiens 2'-5'-oligoadenylate synthetase 1, 40/46kDa (OAS1), transcript variant 2, mRNA [NM_002534]
A_23_P139786	1.13957	-0.205929	-3.22545	0.23826	0.0796511	-0.0796511	0.60474	-3.73232	OASL	Homo sapiens 2'-5'-oligoadenylate synthetase-like (OASL), transcript variant 1, mRNA [NM_003733]
A_24_P119685	-0.0339947	1.69125	-0.895191	0.0339947	1.54149	0.0831919	-0.396371	-0.401342	OBSCN	Homo sapiens obscurin, cytoskeletal calmodulin and titin-interacting RhoGEF (OBSCN), transcript variant 1, mRNA [NM_052843]
A_23_P379614	-4.38219	-2.06279	2.38064	0.843864	-0.810438	0.481866	-0.481866	2.53862	OIP5	Homo sapiens Opa interacting protein 5 (OIP5), mRNA [NM_007280]
A_23_P45799	-2.35803	-0.103433	2.10963	0.681996	-0.0309439	0.0309439	-1.25632	1.16267	ORC1	Homo sapiens origin recognition complex, subunit 1 (ORC1), transcript variant 1, mRNA [NM_004153]
A_23_P100344	-2.03946	-1.57956	1.63446	0.197482	-1.4798	-0.197482	0.381818	1.55275	ORC6	Homo sapiens origin recognition complex, subunit 6 (ORC6), transcript variant 1, mRNA [NM_014321]
A_32_P60459	-2.18681	0.00486612	-0.440808	-0.00486612	0.282838	0.0389705	-2.13645	0.0531001	OTUD1	Homo sapiens OTU deubiquitinase 1 (OTUD1), mRNA [NM_001145373]
A_23_P433785	2.31337	0.27457	-0.598489	-0.280623	0.0246944	-0.0246944	2.07705	-0.436757	P2RX5	Homo sapiens purinergic receptor P2X, ligand-gated ion channel, 5 (P2RX5), transcript variant 1, mRNA [NM_002561]
A_23_P413760	1.87621	0.139011	-0.90643	-0.225902	-0.154837	0.187845	1.58205	-0.139012	P2RX5	Homo sapiens purinergic receptor P2X, ligand-gated ion channel, 5 (P2RX5), transcript variant 2, mRNA [NM_175080]
A_33_P3406171	0.669183	0.76625	-1.60401	0.0950265	0.985919	-0.694717	-0.095026	-1.49614	PABPC5	Homo sapiens poly(A) binding protein, cytoplasmic 5 (PABPC5), mRNA [NM_080832]
A_33_P3384287	0.30423	1.27215	-0.0502443	0.0502443	1.39618	-0.30521	-0.360041	-0.516319	PALM	Homo sapiens paralemmin (PALM), transcript variant 1, mRNA [NM_002579]
A_23_P163027	-0.951594	-0.196235	1.30782	0.545081	-0.205134	0.196235	-0.353028	0.902556	PARP2	Homo sapiens poly (ADP-ribose) polymerase 2 (PARP2), transcript variant 1, mRNA [NM_005484]
A_23_P87769	-2.59364	-1.9962	1.47032	0.588119	-1.2293	0.154733	-0.154733	1.61894	PARPBP	Homo sapiens PARP1 binding protein (PARPBP), mRNA [NM_017915]
A_23_P408239	-0.679953	-0.0722494	0.918107	0.902294	0.0722494	-0.513772	-0.76954	0.618364	PASK	Homo sapiens PAS domain containing serine/threonine kinase (PASK), transcript variant 5, mRNA [NM_001252124]
A_32_P62997	-3.8846	-2.82658	2.50691	0.771373	-0.653898	0.254821	-0.254821	2.24671	PBK	Homo sapiens PDZ binding kinase (PBK), transcript variant 1, mRNA [NM_018492]
A_23_P62953	0.703706	0.974105	-0.48248	-0.38975	0.865915	-0.193247	0.193247	-0.60089	PBX1	Homo sapiens pre-B-cell leukemia homeobox 1 (PBX1), transcript variant 1, mRNA [NM_002585]
A_33_P3349646	2.11716	0.695991	-1.55645	-0.734918	0.326019	-0.326019	1.84779	-1.58402	PCDH7	Homo sapiens protocadherin 7 (PCDH7), transcript variant a, mRNA [NM_002589]
A_33_P3236661	2.76064	-0.0215304	0.225528	0.0215304	-0.22361	-0.421029	3.20889	-0.0546787	PCDH9	Homo sapiens protocadherin 9, mRNA (cDNA clone MGC:167030 IMAGE:8860363), complete cds. [BC150296]
A_23_P167401	0.0981102	1.52053	-0.246215	-0.0981102	0.828063	0.13919	-0.31914	-0.677875	PCDHB11	Homo sapiens protocadherin beta 11 (PCDHB11), mRNA [NM_018931]
A_33_P3404126	1.26428	0.38637	-0.604136	-0.0472965	0.0266571	-0.0266571	1.2708	-0.436026	PCGF3	polycomb group ring finger 3 [Source:HGNC Symbol;Acc:10066] [ENST00000430644]
A_23_P28886	-1.03609	0.0343828	1.37359	0.473692	-0.0343828	-0.139852	-0.29096	0.764956	PCNA	Homo sapiens proliferating cell nuclear antigen (PCNA), transcript variant 1, mRNA [NM_002592]
A_33_P3258612	-1.01552	0.0735335	1.5699	0.361146	-0.0735335	-0.0931687	-0.272788	0.719257	PCNA	Homo sapiens proliferating cell nuclear antigen (PCNA), transcript variant 1, mRNA [NM_002592]
A_23_P57347	-0.995228	-0.440695	0.879156	0.292712	0.0240607	-0.0240607	-0.434218	0.881213	PCNT	Homo sapiens pericentrin (PCNT), mRNA [NM_006031]
A_23_P57709	0.036056	1.82309	-0.475235	-0.280991	0.736132	0.015872	-0.015872	-0.500768	PCOLCE2	Homo sapiens procollagen C-endopeptidase enhancer 2 (PCOLCE2), mRNA [NM_013363]
A_24_P174793	-0.540211	2.75831	-1.88002	0.252639	2.5062	0.770619	-0.252639	-1.50575	PCSK1	Homo sapiens proprotein convertase subtilisin/kexin type 1 (PCSK1), transcript variant 1, mRNA [NM_000439]
A_23_P74278	0.0253544	1.02351	-1.86097	0.154466	1.26684	-0.0253544	-0.255406	-1.96808	PDE4B	Homo sapiens phosphodiesterase 4B, cAMP-specific (PDE4B), transcript variant d, mRNA [NM_001037341]
A_33_P3389649	-0.560286	2.36479	-0.640699	1.63428	1.797	0.285778	-0.417903	-0.285778	PDE4D	Homo sapiens phosphodiesterase 4D, cAMP-specific (PDE4D), transcript variant 4, mRNA [NM_001197218]
A_33_P3333982	1.43573	0.551126	-0.308473	-0.53901	0.267187	-0.34229	1.53877	-0.267187	PDE4DIP	Homo sapiens phosphodiesterase 4D interacting protein (PDE4DIP), transcript variant 3, mRNA [NM_022359]
A_24_P197537	-1.0534	-0.407143	0.338952	0.850925	0.110368	-0.110367	-0.706522	0.768621	PDE8B	Homo sapiens phosphodiesterase 8B (PDE8B), transcript variant 1, mRNA [NM_003719]
A_23_P42802	0.0817728	0.272097	-2.35272	-0.198103	0.0619822	-0.00529957	0.00529957	-2.07545	PDIA4	Homo sapiens protein disulfide isomerase family A, member 4 (PDIA4), mRNA [NM_004911]
A_24_P37441	1.35102	0.552826	-0.797989	-0.41785	0.284297	-0.284297	1.26219	-0.587473	PDK1	Homo sapiens pyruvate dehydrogenase kinase, isozyme 1 (PDK1), transcript variant 2, mRNA [NM_002610]
A_24_P243749	-0.221544	3.16352	-0.644137	0.221544	3.11549	0.34737	-0.581546	-0.525714	PDK4	Homo sapiens pyruvate dehydrogenase kinase, isozyme 4 (PDK4), mRNA [NM_002612]
A_23_P110403	-0.770678	-0.238484	3.80001	-0.201026	0.201026	-0.872395	0.24629	2.42132	PDLIM3	Homo sapiens PDZ and LIM domain 3 (PDLIM3), transcript variant 1, mRNA [NM_014476]
A_33_P3237729	1.73684	0.170264	-0.473256	0.0447695	-0.0447695	-0.0522745	1.84124	-0.584858	PDLIM4	Homo sapiens PDZ and LIM domain 4 (PDLIM4), transcript variant 1, mRNA [NM_003687]
A_33_P3217213	1.70672	0.116442	-0.0881844	-0.43045	0.0672312	-0.453667	1.19775	-0.0672312	PDLIM7	Homo sapiens PDZ and LIM domain 7 (enigma) (PDLIM7), transcript variant 1, mRNA [NM_005451]
A_23_P144896	1.72556	0.0545721	0.040225	-0.739802	-0.040225	-0.604375	1.08907	-0.219418	PDLIM7	Homo sapiens PDZ and LIM domain 7 (enigma) (PDLIM7), transcript variant 1, mRNA [NM_005451]
A_33_P3316928	-1.31737	-0.117161	0.279557	0.811832	-0.116452	0.662804	-0.982023	0.116452	PELI1	Homo sapiens pellino E3 ubiquitin protein ligase 1 (PELI1), mRNA [NM_020651]
A_23_P42144	0.445087	1.26997	-0.438464	-0.169719	1.11161	0.169719	-0.373875	-0.379353	PEX6	Homo sapiens peroxisomal biogenesis factor 6 (PEX6), mRNA [NM_000287]
A_24_P362904	1.04759	1.3729	-1.3202	-1.04759	1.58959	-1.21221	1.11162	-1.3765	PFKFB4	Homo sapiens 6-phosphofructo-2-kinase/fructose-2,6-biphosphatase 4 (PFKFB4), mRNA [NM_004567]
A_23_P79247	-1.56385	-0.126346	0.207331	0.298478	0.656475	-0.422749	-1.36427	0.126346	PGAP1	Homo sapiens post-GPI attachment to proteins 1 (PGAP1), mRNA [NM_024989]
A_33_P3312735	-1.65689	-0.0700231	0.0700231	0.285165	0.182554	-0.289401	-1.13439	0.546788	PGAP1	Homo sapiens post-GPI attachment to proteins 1 (PGAP1), mRNA [NM_024989]
A_23_P52031	0.555795	1.1909	-0.570542	-0.328462	1.21496	-0.157509	0.157509	-0.544466	PGM1	Homo sapiens phosphoglucomutase 1 (PGM1), transcript variant 1, mRNA [NM_002633]
A_23_P130040	1.09303	0.571925	-0.552908	-0.866145	0.455381	-0.746409	1.14965	-0.455381	PHB	Homo sapiens prohibitin (PHB), transcript variant 2, mRNA [NM_002634]
A_23_P401904	-0.663648	-0.47991	1.79394	0.133581	-0.224154	-0.133581	0.385771	1.6589	PHF19	Homo sapiens PHD finger protein 19 (PHF19), transcript variant 2, mRNA [NM_001009936]
A_23_P21436	-0.573916	-0.441204	1.7647	-0.0156403	0.045455	0.0156403	-0.286651	1.29996	PHF19	Homo sapiens PHD finger protein 19 (PHF19), transcript variant 1, mRNA [NM_015651]
A_33_P3346473	-1.87026	1.06911	-0.237903	0.269624	1.27686	0.176001	-1.90365	-0.176001	PHF21A	Homo sapiens PHD finger protein 21A (PHF21A), transcript variant 1, mRNA [NM_001101802]
A_23_P416468	-1.10605	-0.23567	1.21213	0.468225	-0.365426	0.23567	-0.732985	2.19126	PIF1	Homo sapiens PIF1 5'-to-3' DNA helicase (PIF1), transcript variant 2, mRNA [NM_025049]
A_23_P379794	1.84068	-0.062336	-0.534449	0.062336	-0.168358	0.384387	1.90154	-0.37689	PIGW	Homo sapiens phosphatidylinositol glycan anchor biosynthesis, class W (PIGW), mRNA [NM_178517]
A_23_P109488	-0.879174	1.70207	0.0513058	-0.0513058	1.90294	-0.672566	-0.84913	0.117002	PIK3IP1	Homo sapiens phosphoinositide-3-kinase interacting protein 1 (PIK3IP1), transcript variant 1, mRNA [NM_052880]
A_23_P345118	-3.39227	-0.0654912	0.0158095	0.11616	-0.0158095	0.284789	-3.10218	0.469563	PIM1	Homo sapiens pim-1 oncogene (PIM1), transcript variant 1, mRNA [NM_002648]
A_23_P84189	1.13151	0.219266	-0.645712	-0.950255	0.134949	-0.560304	1.1258	-0.134949	PITPNC1	Homo sapiens phosphatidylinositol transfer protein, cytoplasmic 1 (PITPNC1), transcript variant 2, mRNA [NM_181671]
A_23_P401361	2.04388	0.0240741	-0.623991	-0.452274	0.218033	-0.455103	2.31514	-0.0240736	PITPNM2	Homo sapiens phosphatidylinositol transfer protein, membrane-associated 2 (PITPNM2), mRNA [NM_020845]
A_33_P3342563	1.79152	-1.08889	0.700338	-1.08468	-1.44682	-0.41839	2.31675	0.418389	PITPNM3	Homo sapiens PITPNM family member 3 (PITPNM3), transcript variant 1, mRNA [NM_031220]
A_33_P3397443	-2.2833	-0.93242	2.72687	0.782867	0.278731	-0.278731	-0.465429	1.94066	PKMYT1	Homo sapiens protein kinase, membrane associated tyrosine/threonine 1 (PKMYT1), transcript variant 2, mRNA [NM_182687]
A_33_P3220202	-1.55324	-0.827963	1.96031	0.342268	0.089571	-0.089571	-0.518523	1.77886	PKN3	Homo sapiens protein kinase N3 (PKN3), mRNA [NM_013355]
A_23_P148609	-0.0968158	-3.51779	0.454514	0.148752	-3.36488	0.0968158	0.297572	-0.604015	PLAC1	Homo sapiens placenta-specific 1 (PLAC1), mRNA [NM_021796]
A_33_P3260614	1.82102	-0.0652783	-0.39108	0.0652783	-0.464146	0.505511	1.236	-0.446695	PLCB2	Homo sapiens phospholipase C, beta 2 (PLCB2), transcript variant 1, mRNA [NM_004573]
A_33_P3258617	1.35605	0.991651	-1.68558	-0.00656366	-0.168715	0.00656366	1.66675	-1.53412	PLIN2	perilipin 2 [Source:HGNC Symbol;Acc:248] [ENST00000380464]
A_23_P134953	0.98603	0.431574	-1.2366	-0.335915	0.212217	-0.212217	0.863089	-1.24631	PLIN2	Homo sapiens perilipin 2 (PLIN2), transcript variant 1, mRNA [NM_001122]
A_23_P118174	-3.75188	-4.22411	1.84727	0.0269105	-1.08965	0.625875	-0.0269105	2.00217	PLK1	Homo sapiens polo-like kinase 1 (PLK1), mRNA [NM_005030]
A_33_P3298387	-3.21396	-2.3152	1.60427	0.167704	-1.27701	0.399245	-0.167704	1.84513	PLK1	Homo sapiens polo-like kinase 1 (PLK1), mRNA [NM_005030]
A_23_P161424	-1.5895	0.663353	1.41369	-0.803223	1.13744	-0.663353	-1.2147	1.37484	PLXDC2	Homo sapiens plexin domain containing 2 (PLXDC2), transcript variant 1, mRNA [NM_032812]
A_33_P3619171	-1.13396	-0.874372	0.794215	1.13511	-0.914043	0.657422	-0.633205	0.633205	PMAIP1	Homo sapiens phorbol-12-myristate-13-acetate-induced protein 1 (PMAIP1), mRNA [NM_021127]
A_33_P3403867	2.15965	-0.190132	-0.0174668	-0.641658	0.0174668	-0.771646	1.44401	0.201626	PMEPA1	Homo sapiens prostate transmembrane protein, androgen induced 1 (PMEPA1), transcript variant 1, mRNA [NM_020182]
A_33_P3368193	0.43262	0.743984	-0.502315	0.623163	0.264758	-0.264759	-0.395651	-1.33323	PNLIPRP3	Homo sapiens pancreatic lipase-related protein 3 (PNLIPRP3), mRNA [NM_001011709]
A_24_P336853	1.82311	-0.172278	-0.343816	0.172278	-0.438948	0.41639	1.92576	-0.324276	PNO1	Homo sapiens partner of NOB1 homolog (S. cerevisiae) (PNO1), mRNA [NM_020143]
A_23_P212284	-2.43625	-1.57608	2.0832	0.476541	-0.142296	0.142296	-0.274978	1.86911	POC1A	Homo sapiens POC1 centriolar protein A (POC1A), transcript variant 1, mRNA [NM_015426]
A_33_P3261182	-1.25217	-0.139956	0.655467	0.501494	-0.156715	0.139956	-0.378179	1.10695	POC5	Homo sapiens POC5 centriolar protein (POC5), transcript variant 1, mRNA [NM_001099271]
A_23_P215060	4.895	0.0811558	-0.0811553	-0.20426	0.78426	-1.31675	4.67555	-0.164306	PODXL	Homo sapiens podocalyxin-like (PODXL), transcript variant 1, mRNA [NM_001018111]
A_32_P1701	-1.54582	-0.30589	0.947283	0.25057	0.191403	-0.191403	-0.712106	0.401755	POLA1	Homo sapiens polymerase (DNA directed), alpha 1, catalytic subunit (POLA1), mRNA [NM_016937]
A_23_P161615	-1.63244	-0.0439363	1.97508	0.0439363	0.31812	-0.36852	-1.08405	1.20027	POLA2	Homo sapiens polymerase (DNA directed), alpha 2, accessory subunit (POLA2), mRNA [NM_002689]
A_23_P50455	-1.45844	-0.170875	0.919399	0.170875	0.324254	-0.464804	-0.737735	0.439253	POLD1	Homo sapiens polymerase (DNA directed), delta 1, catalytic subunit (POLD1), transcript variant 2, mRNA [NM_002691]
A_32_P182439	-1.13331	-0.0889068	1.18545	0.65001	0.0824981	-0.0824981	-0.446642	0.691662	POLD3	Homo sapiens polymerase (DNA-directed), delta 3, accessory subunit (POLD3), transcript variant 1, mRNA [NM_006591]
A_23_P163099	-1.34003	0.0613677	1.52169	0.154497	-0.0613677	-0.526781	-0.0651753	1.04038	POLE2	Homo sapiens polymerase (DNA directed), epsilon 2, accessory subunit (POLE2), transcript variant 1, mRNA [NM_002692]
A_23_P218827	-3.31804	-2.12368	2.17887	1.81712	-0.909445	0.472091	-0.472091	2.64832	POLQ	Homo sapiens polymerase (DNA directed), theta (POLQ), mRNA [NM_199420]
A_24_P322847	1.69826	0.207757	-0.352386	-0.655319	0.34093	-0.613401	1.83507	-0.207757	POLR3H	Homo sapiens polymerase (RNA) III (DNA directed) polypeptide H (22.9kD) (POLR3H), transcript variant 3, mRNA [NM_001018050]
A_24_P419300	1.16898	0.215369	-1.11793	-0.102146	-0.0224774	0.0224774	1.37432	-1.04103	PP7080	Homo sapiens uncharacterized LOC25845 (PP7080), long non-coding RNA [NR_024158]
A_33_P3816688	1.30151	0.430221	-1.08814	-0.405233	0.400123	-0.400123	1.50793	-0.669318	PPARGC1B	Homo sapiens peroxisome proliferator-activated receptor gamma, coactivator 1 beta (PPARGC1B), transcript variant 1, mRNA [NM_133263]
A_23_P213959	1.16834	0.305681	-0.821662	-0.163522	0.163522	-0.288318	1.14421	-0.552164	PPARGC1B	Homo sapiens peroxisome proliferator-activated receptor gamma, coactivator 1 beta (PPARGC1B), transcript variant 1, mRNA [NM_133263]
A_23_P420692	0.576897	1.02185	-0.785508	-0.325881	0.368385	-0.817892	0.32588	-0.697002	PPFIA4	Homo sapiens protein tyrosine phosphatase, receptor type, f polypeptide (PTPRF), interacting protein (liprin), alpha 4 (PPFIA4), mRNA [NM_015053]
A_32_P150030	-1.25526	-0.544155	0.517041	0.594396	-0.221027	0.315265	-1.04696	0.221027	PPM1D	Homo sapiens protein phosphatase, Mg2+/Mn2+ dependent, 1D (PPM1D), mRNA [NM_003620]
A_23_P45011	1.68583	-0.0708837	-0.818759	0.0708842	0.558149	-0.846326	1.62618	-1.56727	PPP1R14C	Homo sapiens protein phosphatase 1, regulatory (inhibitor) subunit 14C (PPP1R14C), mRNA [NM_030949]
A_23_P45517	-1.2145	-0.499621	1.21773	0.495958	-0.13871	0.13871	-0.488473	1.11322	PPP2R3B	Homo sapiens protein phosphatase 2, regulatory subunit B'', beta (PPP2R3B), mRNA [NM_013239]
A_23_P206059	-3.71277	-3.07928	2.12725	0.558005	-1.10347	0.265944	-0.265944	2.18649	PRC1	Homo sapiens protein regulator of cytokinesis 1 (PRC1), transcript variant 1, mRNA [NM_003981]
A_33_P3342126	-0.0470448	-0.76102	1.62568	0.0470448	-0.388779	-0.116811	0.471173	1.76934	PRDM8	Homo sapiens PR domain containing 8 (PRDM8), transcript variant 1, mRNA [NM_020226]
A_23_P25019	-2.51444	-0.151545	2.23449	0.601021	0.0516338	-0.0516338	-1.67897	1.61913	PRIM1	Homo sapiens primase, DNA, polypeptide 1 (49kDa) (PRIM1), mRNA [NM_000946]
A_24_P282237	-1.06396	-0.225134	1.77173	0.225134	-0.346349	0.25961	-0.699012	1.42464	PRIM2	Homo sapiens primase, DNA, polypeptide 2 (58kDa) (PRIM2), transcript variant 1, mRNA [NM_000947]
A_23_P42975	-1.05594	-0.325819	0.220988	0.101534	0.647569	-0.16492	-0.101534	0.349688	PRKAR2B	Homo sapiens protein kinase, cAMP-dependent, regulatory, type II, beta (PRKAR2B), mRNA [NM_002736]
A_32_P65616	0.845027	1.58403	-0.365633	-1.89352	0.668614	-2.75345	0.365632	-0.42701	PRL	Homo sapiens prolactin (PRL), transcript variant 1, mRNA [NM_000948]
A_32_P206735	-0.0969038	0.566897	0.0969043	0.94898	0.530088	-1.05302	-0.44401	-0.186778	PRO1082	Homo sapiens PRO1082 mRNA, complete cds. [AF116655]
A_33_P3403075	-2.59245	-2.65292	2.42143	0.292769	-0.562972	0.500272	-0.292769	2.22865	PRR11	Homo sapiens proline rich 11 (PRR11), mRNA [NM_018304]
A_33_P3315243	0.0226073	0.773176	-3.08609	-0.0226073	0.395921	0.246285	-0.640847	-3.5522	PRR29	Homo sapiens proline rich 29 (PRR29), transcript variant 2, mRNA [NM_001164257]
A_24_P294703	0.0347409	-0.125874	-0.443642	0.319031	0.0369143	3.53151	-0.0347409	-0.391411	PRRC1	Homo sapiens proline-rich coiled-coil 1 (PRRC1), transcript variant 2, mRNA [NM_130809]
A_23_P350719	-0.94009	-0.758845	0.58734	0.96147	-0.0604167	0.0604162	-0.481359	0.494903	PRSS30P	Homo sapiens protease, serine, 30, pseudogene (PRSS30P), non-coding RNA [NR_026864]
A_23_P259692	-0.502189	-1.49164	0.864677	0.149803	-1.41101	0.215513	-0.149803	0.761628	PSAT1	Homo sapiens phosphoserine aminotransferase 1 (PSAT1), transcript variant 1, mRNA [NM_058179]
A_33_P3226605	-1.19078	-0.146376	1.1582	0.146893	0.0626154	-0.0626154	-0.723632	0.852293	PSIP1	Homo sapiens PC4 and SFRS1 interacting protein 1 (PSIP1), transcript variant 2, mRNA [NM_033222]
A_24_P287941	-2.11388	-1.01773	2.18818	0.928821	-0.867008	0.184058	-0.184058	1.39447	PSMC3IP	Homo sapiens PSMC3 interacting protein (PSMC3IP), transcript variant 1, mRNA [NM_013290]
A_23_P46539	-1.58014	-1.64786	2.46566	0.575493	-0.547404	0.400909	-0.400909	2.62599	PSRC1	Homo sapiens proline/serine-rich coiled-coil 1 (PSRC1), transcript variant 1, mRNA [NM_032636]
A_33_P3298159	-0.181085	0.325767	-3.20518	0.0877142	0.763256	0.537535	-0.0877142	-3.24635	PTGDS	Homo sapiens prostaglandin D2 synthase 21kDa (brain) (PTGDS), mRNA [NM_000954]
A_23_P151710	1.33976	0.309764	-0.579418	-0.478858	0.03649	-0.03649	0.955327	-0.485503	PTGER2	Homo sapiens prostaglandin E receptor 2 (subtype EP2), 53kDa (PTGER2), mRNA [NM_000956]
A_33_P3265749	0.648153	0.458186	-1.80635	-0.635827	0.291436	-0.291436	0.514771	-1.45243	PTGER3	Homo sapiens prostaglandin E receptor 3 (subtype EP3) (PTGER3), transcript variant 7, mRNA [NM_198717]
A_23_P148047	-1.25621	-1.13465	0.18141	0.29275	-0.18141	0.307251	-0.632692	0.395503	PTGER4	Homo sapiens prostaglandin E receptor 4 (subtype EP4) (PTGER4), mRNA [NM_000958]
A_24_P250922	-0.353471	1.02117	-2.88066	0.624727	1.18274	0.353471	-0.393284	-2.8718	PTGS2	Homo sapiens prostaglandin-endoperoxide synthase 2 (prostaglandin G/H synthase and cyclooxygenase) (PTGS2), mRNA [NM_000963]
A_23_P167030	0.0798993	2.27743	0.205519	-0.595093	1.89432	-0.0798993	-1.02499	-0.310341	PTH1R	Homo sapiens parathyroid hormone 1 receptor (PTH1R), transcript variant 1, mRNA [NM_000316]
A_23_P2271	0.0884557	1.8062	-1.76975	-0.334262	1.62195	-0.0735903	0.0735903	-2.23203	PTHLH	Homo sapiens parathyroid hormone-like hormone (PTHLH), transcript variant 1, mRNA [NM_198965]
A_24_P870620	-0.420596	-1.73665	2.7404	1.0362	-0.650876	0.169953	-0.169953	2.51792	PTN	Homo sapiens pleiotrophin (PTN), mRNA [NM_002825]
A_33_P3315906	0.226572	1.17003	-0.313734	0.173383	1.07433	-0.173384	-0.416963	-0.526236	PTP4A3	Homo sapiens protein tyrosine phosphatase type IVA, member 3 (PTP4A3), transcript variant 1, mRNA [NM_032611]
A_33_P3309551	0.967113	-0.0424948	-3.81302	1.36974	1.70118	0.0164285	-0.0164285	-3.87818	PTPRD	Homo sapiens protein tyrosine phosphatase, receptor type, D (PTPRD), transcript variant 1, mRNA [NM_002839]
A_33_P3309556	1.68611	0.51103	-1.53407	-0.51434	1.1246	-0.51103	1.86196	-1.28259	PTPRE	Homo sapiens protein tyrosine phosphatase, receptor type, E (PTPRE), transcript variant 1, mRNA [NM_006504]
A_24_P921321	2.18649	-0.458839	-1.53212	0.0552204	-0.0552204	0.0859053	2.14009	-0.35997	PTPRJ	Homo sapiens protein tyrosine phosphatase, receptor type, J (PTPRJ), transcript variant 1, mRNA [NM_002843]
A_23_P90722	0.23079	0.941454	-2.29284	-0.226326	0.911451	0.107183	-0.107183	-2.60058	PTPRN	Homo sapiens protein tyrosine phosphatase, receptor type, N (PTPRN), transcript variant 1, mRNA [NM_002846]
A_23_P7636	-2.86531	-2.68952	1.42923	0.160089	-1.47365	0.0400352	-0.0400352	1.63987	PTTG1	Homo sapiens pituitary tumor-transforming 1 (PTTG1), transcript variant 2, mRNA [NM_004219]
A_23_P18579	-2.65149	-2.60644	1.64929	0.148831	-1.38313	0.069622	-0.069622	1.68541	PTTG2	Homo sapiens pituitary tumor-transforming 2 (PTTG2), mRNA [NM_006607]
A_23_P60016	-2.63036	-2.56446	1.68036	0.126628	-1.46443	0.102107	-0.102107	1.77635	PTTG3P	Homo sapiens pituitary tumor-transforming 3, pseudogene (PTTG3P), non-coding RNA [NR_002734]
A_23_P373687	-2.02576	0.020117	0.247862	0.286412	-0.163516	0.107809	-1.89242	-0.020117	PUS10	Homo sapiens pseudouridylate synthase 10 (PUS10), mRNA [NM_144709]
A_33_P3236392	-0.611923	-0.0245323	1.0767	0.831033	0.434422	-0.0607877	-0.612967	0.0245318	PVRL4	Homo sapiens poliovirus receptor-related 4 (PVRL4), mRNA [NM_030916]
A_33_P3418668	-0.513606	0.50923	-0.120617	0.675387	0.711696	-0.860412	-1.13154	0.120617	PWARSN	Homo sapiens Prader Willi/Angelman region RNA, SNRPN neighbor (PWARSN), long non-coding RNA [NR_022011]
A_33_P3329958	0.164436	2.19255	-0.00906706	-0.514339	1.54281	-0.167361	0.00906658	-0.0396652	PYY	Homo sapiens peptide YY (PYY), mRNA [NM_004160]
A_32_P186474	-3.11056	-1.71086	2.24447	0.567304	-0.406371	0.33741	-0.33741	2.14872	RACGAP1	Homo sapiens Rac GTPase activating protein 1 (RACGAP1), transcript variant 1, mRNA [NM_013277]
A_23_P65041	-1.23173	-0.353909	1.9187	0.564836	-0.0746887	0.0746887	-0.324324	1.45698	RACGAP1P	Homo sapiens Rac GTPase activating protein 1 pseudogene (RACGAP1P), non-coding RNA [NR_026583]
A_23_P121222	-0.939866	-0.730473	0.88846	0.183246	-0.602324	-0.124933	0.124933	0.800083	RAD18	Homo sapiens RAD18 homolog (S. cerevisiae) (RAD18), mRNA [NM_020165]
A_23_P20463	-1.15467	-0.500561	1.31004	0.297882	-0.0338578	0.0338578	-0.456886	1.43518	RAD21	Homo sapiens RAD21 homolog (S. pombe) (RAD21), mRNA [NM_006265]
A_23_P88731	-3.22355	-0.477309	2.43663	0.986965	-0.0688489	0.0688489	-0.365259	1.99488	RAD51	Homo sapiens RAD51 recombinase (RAD51), transcript variant 1, mRNA [NM_002875]
A_23_P99292	-3.01448	-1.36665	2.52085	1.35028	-0.832147	0.707357	-0.707357	2.0468	RAD51AP1	Homo sapiens RAD51 associated protein 1 (RAD51AP1), transcript variant 2, mRNA [NM_006479]
A_23_P82738	-2.57518	-0.552959	1.84988	0.949535	-0.186103	0.186103	-1.31573	1.81183	RAD54B	Homo sapiens RAD54 homolog B (S. cerevisiae) (RAD54B), transcript variant 1, mRNA [NM_012415]
A_23_P74115	-3.35827	-1.10699	2.71401	1.48634	0.0126691	-0.0126691	-0.964221	1.68077	RAD54L	Homo sapiens RAD54-like (S. cerevisiae) (RAD54L), transcript variant 1, mRNA [NM_003579]
A_23_P50946	1.69531	0.442901	-0.865465	-0.148701	0.148701	-0.423078	1.6188	-0.842346	RAMP1	Homo sapiens receptor (G protein-coupled) activity modifying protein 1 (RAMP1), mRNA [NM_005855]
A_33_P3233906	1.663	0.182467	-1.11253	-0.182467	0.350534	-1.12748	1.55055	-1.48712	RAMP1	Homo sapiens receptor (G protein-coupled) activity modifying protein 1 (RAMP1), mRNA [NM_005855]
A_23_P387552	0.820474	0.378622	-1.27067	-0.575999	0.547382	-0.210265	0.210265	-1.1859	RARG	Homo sapiens retinoic acid receptor, gamma (RARG), transcript variant 1, mRNA [NM_000966]
A_23_P134237	-0.321572	1.04864	-2.4553	0.341614	0.849402	0.256959	-0.256959	-2.28412	RARRES2	Homo sapiens retinoic acid receptor responder (tazarotene induced) 2 (RARRES2), mRNA [NM_002889]
A_33_P3209960	-0.00343037	0.286489	-1.38449	0.00343037	0.285604	0.0208111	-0.653076	-2.28261	RASGRP2	Homo sapiens RAS guanyl releasing protein 2 (calcium and DAG-regulated) (RASGRP2), transcript variant 2, mRNA [NM_153819]
A_33_P3209962	0.333093	0.517997	-1.04963	-0.00833702	0.267745	0.00833702	-0.607808	-1.5211	RASGRP2	Homo sapiens RAS guanyl releasing protein 2 (calcium and DAG-regulated) (RASGRP2), transcript variant 2, mRNA [NM_153819]
A_23_P119353	0.836162	-0.138067	-2.74901	0.138067	0.743475	-0.5904	0.172544	-3.20411	RASIP1	Homo sapiens Ras interacting protein 1 (RASIP1), mRNA [NM_017805]
A_23_P14124	0.882159	1.41395	-0.383942	-0.0397198	1.13301	-0.138929	0.0397198	-0.486575	RASL11A	Homo sapiens RAS-like, family 11, member A (RASL11A), mRNA [NM_206827]
A_24_P295590	-0.106663	1.40878	-0.591298	0.291168	1.19022	0.106663	-0.799743	-0.963831	RASSF4	Homo sapiens Ras association (RalGDS/AF-6) domain family member 4 (RASSF4), mRNA [NM_032023]
A_23_P28733	-1.495	-0.0953555	2.12096	0.351172	-0.00855827	0.00855827	-0.677468	1.0974	RBL1	Homo sapiens retinoblastoma-like 1 (RBL1), transcript variant 1, mRNA [NM_002895]
A_23_P312344	1.68009	0.0099318	-0.708332	-0.0144265	-0.0099318	0.165439	1.34377	-0.400994	RBM19	Homo sapiens RNA binding motif protein 19 (RBM19), transcript variant 2, mRNA [NM_016196]
A_23_P106433	-0.580826	-0.543867	1.46045	0.154717	-0.248959	0.0746117	-0.0746117	1.53382	RCCD1	Homo sapiens RCC1 domain containing 1 (RCCD1), transcript variant 1, mRNA [NM_033544]
A_33_P3423121	-0.577064	-0.500283	0.971788	0.657731	-0.241653	0.230429	-0.230429	0.74996	RDX	Homo sapiens radixin (RDX), transcript variant 1, mRNA [NM_001260492]
A_33_P3323847	-2.0925	-0.890217	1.93654	1.16374	-0.282465	0.240795	-0.240795	1.19154	RECQL4	Homo sapiens RecQ protein-like 4 (RECQL4), mRNA [NM_004260]
A_23_P96209	-1.09413	-0.696006	1.46016	0.19915	-0.19915	0.349989	-0.358841	1.43163	REEP4	Homo sapiens receptor accessory protein 4 (REEP4), mRNA [NM_025232]
A_23_P28948	0.117341	0.537415	-0.047132	0.047132	-2.20645	-0.876694	-0.410009	0.262599	REM1	Homo sapiens RAS (RAD and GEM)-like GTP-binding 1 (REM1), mRNA [NM_014012]
A_33_P3214446	-1.50171	-0.941317	2.16002	0.412475	-0.797347	0.212871	-0.212871	1.31606	RFC3	Homo sapiens replication factor C (activator 1) 3, 38kDa (RFC3), transcript variant 2, mRNA [NM_181558]
A_23_P14193	-1.58104	-0.985649	1.798	0.394671	-0.903023	0.223371	-0.223371	1.20812	RFC3	Homo sapiens replication factor C (activator 1) 3, 38kDa (RFC3), transcript variant 1, mRNA [NM_002915]
A_23_P18196	-1.67235	-0.0792508	1.61146	0.635176	-0.205064	0.0792508	-0.530225	0.986299	RFC4	Homo sapiens replication factor C (activator 1) 4, 37kDa (RFC4), transcript variant 1, mRNA [NM_002916]
A_23_P95302	-1.54644	-0.305897	1.53828	0.575434	-0.277716	0.0823855	-0.0823855	1.13605	RFC5	Homo sapiens replication factor C (activator 1) 5, 36.5kDa (RFC5), transcript variant 2, mRNA [NM_181578]
A_32_P118568	0.241057	0.801877	-0.978445	0.00197744	0.39537	-0.0440745	-0.00197792	-1.97523	RFPL1S	Homo sapiens RFPL1 antisense RNA 1 (RFPL1S), antisense RNA [NR_002727]
A_24_P287826	-0.421334	-0.708538	1.32723	0.412336	-0.277267	0.0699053	-0.0699053	1.05449	RFWD3	Homo sapiens ring finger and WD repeat domain 3 (RFWD3), mRNA [NM_018124]
A_24_P10137	1.65849	0.650024	-0.441246	-0.210836	0.210836	-0.216473	1.02565	-0.437464	RGCC	Homo sapiens regulator of cell cycle (RGCC), mRNA [NM_014059]
A_33_P3243093	-1.22568	-0.60907	0.687727	0.509324	-0.73552	0.322552	-0.322552	0.61655	RGS5	Homo sapiens regulator of G-protein signaling 5 (RGS5), transcript variant 1, mRNA [NM_003617]
A_23_P46045	-1.33562	-0.469862	0.1515	0.589971	-0.528359	0.401413	-0.1515	0.166237	RGS5	Homo sapiens regulator of G-protein signaling 5 (RGS5), transcript variant 1, mRNA [NM_003617]
A_33_P3264895	-1.54594	-0.527911	2.36203	0.905827	-0.10482	0.10482	-1.46357	2.25	RHEBL1	Homo sapiens Ras homolog enriched in brain like 1 (RHEBL1), mRNA [NM_144593]
A_33_P3398862	0.369643	1.12883	-0.914099	-0.149766	1.35637	-0.209955	0.149766	-0.826924	RHOB	Homo sapiens ras homolog family member B (RHOB), mRNA [NM_004040]
A_23_P166526	-2.04308	-0.907542	3.35407	2.0466	-0.190149	0.190149	-1.11007	1.81196	RIBC2	Homo sapiens RIB43A domain with coiled-coils 2 (RIBC2), mRNA [NM_015653]
A_32_P216566	0.527081	0.656271	-0.750219	-0.0507095	-0.516729	0.0507095	0.712066	-0.958102	RIPPLY2	Homo sapiens ripply transcriptional repressor 2 (RIPPLY2), transcript variant 1, mRNA [NM_001009994]
A_23_P112341	-1.52116	-0.495836	1.77432	0.82286	-0.0174739	0.0174739	-0.572747	1.47564	RMI1	Homo sapiens RecQ mediated genome instability 1 (RMI1), mRNA [NM_024945]
A_23_P353717	-3.06065	0.299644	1.48526	-0.183985	0.183985	-0.522652	-1.49554	1.01203	RMI2	Homo sapiens RecQ mediated genome instability 2 (RMI2), mRNA [NM_152308]
A_33_P3401284	-0.275716	0.555539	-0.108792	1.78454	0.665731	0.108792	-0.346778	-0.449246	RMRP	Homo sapiens RNA component of mitochondrial RNA processing endoribonuclease (RMRP), RNase MRP RNA [NR_003051]
A_33_P3399064	-2.02134	-0.0151229	0.484457	0.511698	0.699377	-0.0338359	-0.521243	0.0151229	RNA5-8S5	Homo sapiens RNA, 5.8S ribosomal 5 (RNA5-8S5), ribosomal RNA [NR_003285]
A_23_P164826	-1.25421	-0.40223	1.82733	0.594524	-0.0457177	0.0457177	-0.398396	1.16714	RNASEH2A	Homo sapiens ribonuclease H2, subunit A (RNASEH2A), mRNA [NM_006397]
A_24_P37264	-0.427104	1.40865	1.22796	-0.645293	1.48785	-0.479607	-1.07888	0.427104	RNF144A	Homo sapiens ring finger protein 144A (RNF144A), mRNA [NM_014746]
A_33_P3219591	1.11273	0.889462	-1.17656	-1.95789	1.24639	-2.01887	1.3306	-0.889462	RNF213	Homo sapiens ring finger protein 213 (RNF213), transcript variant 2, mRNA [NM_020954]
A_23_P204158	-0.580762	-2.13135	0.165027	0.160767	-0.800415	0.0279734	0.281131	-0.0279734	RNFT2	Homo sapiens ring finger protein, transmembrane 2 (RNFT2), transcript variant 2, mRNA [NM_032814]
A_23_P256455	-1.71948	-0.0409083	1.58279	0.42102	-0.344491	0.0409083	-0.782864	0.978875	RPA3	Homo sapiens replication protein A3, 14kDa (RPA3), mRNA [NM_002947]
A_23_P416305	2.14706	0.537996	-0.898897	-0.537996	0.696719	-0.872391	2.62549	-0.596387	RPL27A	Homo sapiens ribosomal protein L27a (RPL27A), mRNA [NM_000990]
A_33_P3299319	0.622766	0.696937	-0.579807	-0.493776	0.600492	-1.04915	0.493776	-0.719814	RPL28	Homo sapiens ribosomal protein L28 (RPL28), transcript variant 5, mRNA [NM_001136137]
A_23_P29594	-1.31074	-0.309163	1.63118	0.227422	-0.0190463	0.0190463	-0.292444	1.56346	RPL39L	Homo sapiens ribosomal protein L39-like (RPL39L), mRNA [NM_052969]
A_23_P37375	-1.91383	-0.371493	1.5799	0.524582	0.0893633	-0.0893633	-1.06625	1.45515	RPS6KA5	Homo sapiens ribosomal protein S6 kinase, 90kDa, polypeptide 5 (RPS6KA5), transcript variant 1, mRNA [NM_004755]
A_23_P87351	-2.08945	-0.157686	1.53692	0.157686	0.251592	-0.321461	-1.00839	1.00329	RRM1	Homo sapiens ribonucleotide reductase M1 (RRM1), mRNA [NM_001033]
A_24_P225616	-2.92231	-1.77989	2.21008	0.848337	0.220953	-0.676172	-0.220953	1.17443	RRM2	Homo sapiens ribonucleotide reductase M2 (RRM2), transcript variant 2, mRNA [NM_001034]
A_23_P24192	1.54833	-0.182488	-0.987379	0.182488	-0.312454	0.184156	1.15343	-0.893941	RRP12	Homo sapiens ribosomal RNA processing 12 homolog (S. cerevisiae) (RRP12), transcript variant 1, mRNA [NM_015179]
A_23_P6802	1.57003	0.0724883	-0.838788	-0.0323834	-0.0142388	0.0142388	1.29081	-0.762095	RRP9	Homo sapiens ribosomal RNA processing 9, small subunit (SSU) processome component, homolog (yeast) (RRP9), mRNA [NM_004704]
A_24_P28722	1.93893	-0.251699	-2.54733	0.526099	-0.00580811	0.00580811	2.12409	-2.4663	RSAD2	Homo sapiens radical S-adenosyl methionine domain containing 2 (RSAD2), mRNA [NM_080657]
A_33_P3362367	-0.413424	1.01201	-0.844828	0.388954	3.69147	0.264177	-0.264177	-0.78108	RTN3	reticulon 3 [Source:HGNC Symbol;Acc:10469] [ENST00000338850]
A_23_P432056	0.480174	1.12281	-0.795229	0.119548	0.370517	-0.119548	-0.300797	-0.796219	RTN4RL1	Homo sapiens reticulon 4 receptor-like 1 (RTN4RL1), mRNA [NM_178568]
A_32_P130788	-1.99065	0.0204813	1.12553	0.0588491	-0.0204813	-0.237256	-2.05378	1.2756	SAMD13	Homo sapiens sterile alpha motif domain containing 13 (SAMD13), transcript variant 1, mRNA [NM_001010971]
A_24_P3804	-2.13254	-0.211237	1.6852	1.36224	0.024395	-0.024395	-1.5139	2.01008	SAPCD1	Homo sapiens suppressor APC domain containing 1 (SAPCD1), mRNA [NM_001039651]
A_24_P100517	-1.9671	-2.89448	1.89058	0.158092	-1.26553	0.17298	-0.158092	2.04966	SAPCD2	Homo sapiens suppressor APC domain containing 2 (SAPCD2), mRNA [NM_178448]
A_24_P349151	-2.03989	-1.03637	1.77539	0.695985	-0.110933	0.110933	-0.475798	1.50075	SASS6	Homo sapiens spindle assembly 6 homolog (C. elegans) (SASS6), mRNA [NM_194292]
A_32_P71113	-2.09983	-0.0060761	-0.391108	0.330996	0.275491	0.0716808	-1.42551	0.0060761	SCAI	Homo sapiens suppressor of cancer cell invasion (SCAI), transcript variant 1, mRNA [NM_173690]
A_23_P94103	-1.0183	1.94021	-1.94627	0.675995	3.15811	0.733801	-0.675995	-1.72974	SCARA5	Homo sapiens scavenger receptor class A, member 5 (putative) (SCARA5), mRNA [NM_173833]
A_33_P3363120	-1.32823	0.426078	0.148439	0.764852	0.928922	-0.148439	-1.18312	-0.196698	SCARNA10	Homo sapiens small Cajal body-specific RNA 10 (SCARNA10), guide RNA [NR_004387]
A_33_P3363082	-0.172639	0.917215	-0.176231	1.84382	1.19553	0.172639	-0.196639	-0.224969	SCARNA5	Homo sapiens small Cajal body-specific RNA 5 (SCARNA5), guide RNA [NR_003008]
A_23_P62081	1.40959	0.416068	-0.885973	0.16689	-0.245836	-0.16689	1.48812	-0.797889	SCG5	Homo sapiens secretogranin V (7B2 protein) (SCG5), transcript variant 2, mRNA [NM_003020]
A_33_P3340404	-1.27367	-0.667245	1.66655	0.241159	-0.507456	0.232602	-0.232602	2.06337	SCLT1	Homo sapiens sodium channel and clathrin linker 1 (SCLT1), mRNA [NM_144643]
A_24_P231026	-0.262551	-0.913928	0.522131	1.53917	-0.0671735	0.216306	-0.155784	0.0671735	SCN8A	Homo sapiens sodium channel, voltage gated, type VIII, alpha subunit (SCN8A), transcript variant 1, mRNA [NM_014191]
A_23_P105144	-0.447559	0.0784044	2.02912	0.696238	-0.0784044	-0.206533	-0.271827	1.32541	SCUBE2	Homo sapiens signal peptide, CUB domain, EGF-like 2 (SCUBE2), transcript variant 1, mRNA [NM_020974]
A_33_P3299510	1.85661	0.264937	-0.502416	-0.264937	0.329329	-0.299333	1.25871	-0.371073	SCXB	Homo sapiens scleraxis homolog B (mouse) (SCXB), mRNA [NM_001080514]
A_23_P6344	0.619828	-0.137858	-2.94084	0.720862	-0.516065	0.800336	0.137858	-3.26681	SDF2L1	Homo sapiens stromal cell-derived factor 2-like 1 (SDF2L1), mRNA [NM_022044]
A_32_P23010	1.1055	0.608391	-0.404697	-0.416128	0.390769	-0.390769	1.04742	-0.608098	SDHAF1	Homo sapiens succinate dehydrogenase complex assembly factor 1 (SDHAF1), mRNA [NM_001042631]
A_23_P72668	-0.641487	-1.03708	1.90172	0.209957	-0.357681	0.0209663	-0.0209663	1.79952	SDPR	Homo sapiens serum deprivation response (SDPR), mRNA [NM_004657]
A_23_P17811	1.12	0.39272	-0.212848	-0.928783	0.212848	-0.766752	0.470063	-0.669474	SEC14L2	Homo sapiens SEC14-like 2 (S. cerevisiae) (SEC14L2), transcript variant 1, mRNA [NM_012429]
A_23_P503127	0.250184	0.813796	-0.812802	0.290215	1.26368	-0.250184	-0.517725	-1.12874	SEPT3	Homo sapiens septin 3 (SEPT3), transcript variant A, mRNA [NM_145733]
A_24_P158089	3.22753	-0.784158	0.000286579	-0.000286579	-0.910019	0.277523	2.72205	-0.33352	SERPINE1	Homo sapiens serpin peptidase inhibitor, clade E (nexin, plasminogen activator inhibitor type 1), member 1 (SERPINE1), mRNA [NM_000602]
A_23_P318904	-0.200463	-0.998036	2.36234	-1.16692	0.200463	-1.24207	0.301242	1.94449	SERTAD4	Homo sapiens SERTA domain containing 4 (SERTAD4), mRNA [NM_019605]
A_23_P35082	-1.11963	-0.597529	0.447001	0.479419	-0.271857	0.271857	-1.18039	0.290798	SESN2	Homo sapiens sestrin 2 (SESN2), mRNA [NM_031459]
A_23_P415633	-0.420523	-0.583029	-0.0644867	2.06719	0.0644867	0.872775	-0.170082	0.95171	SGK494	Homo sapiens uncharacterized serine/threonine-protein kinase SgK494 (SGK494), mRNA [NM_001174103]
A_24_P225970	-3.7976	-3.19702	2.03521	0.921775	-1.36107	0.507406	-0.507406	2.12759	SGOL1	Homo sapiens shugoshin-like 1 (S. pombe) (SGOL1), transcript variant A1, mRNA [NM_001012409]
A_23_P411335	-3.24158	-2.80188	1.12657	0.213818	-1.7596	0.216806	-0.213818	1.59097	SGOL2	Homo sapiens shugoshin-like 2 (S. pombe) (SGOL2), transcript variant 1, mRNA [NM_152524]
A_33_P3414389	1.15221	0.50546	-0.883512	-0.56114	0.491426	-0.491426	0.948374	-0.867745	SH2B2	Homo sapiens SH2B adaptor protein 2 (SH2B2), mRNA [NM_020979]
A_23_P257743	2.41475	-0.306168	-0.557604	0.092149	-0.092149	0.193902	1.9561	-0.956812	SHB	Homo sapiens Src homology 2 domain containing adaptor protein B (SHB), mRNA [NM_003028]
A_32_P205624	-0.123436	1.76188	-0.547135	0.503951	1.56314	0.123436	-0.820314	-1.00297	SHC2	Homo sapiens SHC (Src homology 2 domain containing) transforming protein 2 (SHC2), mRNA [NM_012435]
A_33_P3216090	0.49144	1.1192	-0.755961	0.291327	0.643043	-0.499746	-0.61926	-0.291327	SHC3	Homo sapiens SHC (Src homology 2 domain containing) transforming protein 3 (SHC3), mRNA [NM_016848]
A_23_P61406	-0.280817	1.88474	-0.698188	0.351762	1.58285	0.142433	-0.142433	-0.716476	SHC3	Homo sapiens SHC (Src homology 2 domain containing) transforming protein 3 (SHC3), mRNA [NM_016848]
A_32_P96719	-3.52441	-3.10105	1.94456	0.598046	-0.904001	0.463422	-0.463422	2.0755	SHCBP1	Homo sapiens SHC SH2-domain binding protein 1 (SHCBP1), mRNA [NM_024745]
A_33_P3280729	2.23609	-1.18157	-2.42937	0.402085	0.139266	-0.139266	1.25471	-2.55843	SHISA9	Homo sapiens shisa family member 9 (SHISA9), transcript variant 1, mRNA [NM_001145204]
A_24_P205364	-1.46637	0.10612	1.28634	0.0810995	-0.276782	-0.0810995	-0.888703	0.742165	SHMT1	Homo sapiens serine hydroxymethyltransferase 1 (soluble) (SHMT1), transcript variant 1, mRNA [NM_004169]
A_23_P502654	-1.54952	0.0186238	1.28367	0.0901279	-0.0186238	-0.0340486	-1.0682	0.911161	SHMT1	Homo sapiens serine hydroxymethyltransferase 1 (soluble) (SHMT1), transcript variant 1, mRNA [NM_004169]
A_23_P28120	1.56574	0.773659	-0.0958428	-0.701937	-0.132359	0.0958428	1.16086	-0.365957	SIX2	Homo sapiens SIX homeobox 2 (SIX2), mRNA [NM_016932]
A_24_P322354	-4.038	-2.83727	2.87176	0.918167	-0.203113	0.203113	-0.615239	2.86583	SKA1	Homo sapiens spindle and kinetochore associated complex subunit 1 (SKA1), transcript variant 1, mRNA [NM_001039535]
A_24_P945000	-0.858206	-0.792645	1.61689	0.212315	-0.383288	0.165288	-0.165288	1.34772	SKA2	Homo sapiens spindle and kinetochore associated complex subunit 2 (SKA2), transcript variant 1, mRNA [NM_182620]
A_32_P55860	-0.992181	-1.01835	1.46634	0.47243	-0.965517	0.125395	-0.125395	1.55041	SKA2	Homo sapiens spindle and kinetochore associated complex subunit 2 (SKA2), transcript variant 1, mRNA [NM_182620]
A_33_P3216008	-3.97106	-2.65578	2.62079	1.17031	-0.47959	0.159574	-0.159574	2.45243	SKA3	Homo sapiens spindle and kinetochore associated complex subunit 3 (SKA3), transcript variant 1, mRNA [NM_145061]
A_23_P351215	2.55764	-0.0262532	-0.742233	0.0262532	0.254649	-0.144048	2.65727	-0.274908	SKIL	Homo sapiens SKI-like oncogene (SKIL), transcript variant 1, mRNA [NM_005414]
A_23_P158725	1.00758	0.515786	-0.875071	-0.546634	0.416256	-0.416256	1.03297	-0.867986	SLC16A3	Homo sapiens solute carrier family 16 (monocarboxylate transporter), member 3 (SLC16A3), transcript variant 2, mRNA [NM_001042422]
A_23_P152791	0.602484	1.11435	-2.87376	-0.602484	1.57124	-0.826624	0.620695	-2.40587	SLC16A6	Homo sapiens solute carrier family 16, member 6 (SLC16A6), transcript variant 2, mRNA [NM_004694]
A_33_P3386835	2.24251	-0.0822701	-0.20647	0.105448	-0.0188475	0.0188475	2.32247	-0.250087	SLC20A2	solute carrier family 20 (phosphate transporter), member 2 [Source:HGNC Symbol;Acc:10947] [ENST00000523340]
A_23_P28246	-1.99202	-0.259199	-0.275259	1.81622	0.349516	0.2592	-2.16638	0.570965	SLC23A3	Homo sapiens solute carrier family 23, member 3 (SLC23A3), transcript variant 1, mRNA [NM_144712]
A_23_P79978	-0.161419	1.0662	-3.10402	0.402945	1.59663	0.161419	-0.804834	-3.46423	SLC24A3	Homo sapiens solute carrier family 24 (sodium/potassium/calcium exchanger), member 3 (SLC24A3), mRNA [NM_020689]
A_23_P432626	-1.04587	-0.00278115	1.43493	0.00278115	0.0561059	-0.324168	-0.82967	0.721579	SLC25A40	Homo sapiens solute carrier family 25, member 40 (SLC25A40), mRNA [NM_018843]
A_23_P571	1.52623	0.177841	-1.04412	-0.120985	0.106254	-0.106254	1.75627	-0.806253	SLC2A1	Homo sapiens solute carrier family 2 (facilitated glucose transporter), member 1 (SLC2A1), mRNA [NM_006516]
A_23_P139669	1.29633	0.588797	0.0031426	-0.31936	-0.0495059	-0.0031426	0.843735	-0.545108	SLC2A3	Homo sapiens solute carrier family 2 (facilitated glucose transporter), member 3 (SLC2A3), mRNA [NM_006931]
A_23_P102391	-1.74406	0.0171967	-0.0171967	0.432644	0.422036	0.19227	-1.81557	-0.321129	SLC40A1	Homo sapiens solute carrier family 40 (iron-regulated transporter), member 1 (SLC40A1), mRNA [NM_014585]
A_24_P296508	0.120822	1.1777	-0.120822	-0.844328	1.26669	-1.0941	-0.160488	0.147857	SLC43A2	Homo sapiens solute carrier family 43 (amino acid system L transporter), member 2 (SLC43A2), transcript variant 2, mRNA [NM_152346]
A_33_P3277110	1.95363	0.146659	-0.435723	-0.41643	0.487368	-0.942592	2.37151	-0.146659	SLC5A3	Homo sapiens solute carrier family 5 (sodium/myo-inositol cotransporter), member 3 (SLC5A3), mRNA [NM_006933]
A_24_P15621	1.34648	0.188002	-1.10091	-0.501631	0.264023	-0.188002	0.895642	-0.990783	SLC6A10P	Homo sapiens solute carrier family 6 (neurotransmitter transporter), member 10, pseudogene (SLC6A10P), non-coding RNA [NR_003083]
A_24_P307653	0.692304	0.626561	-0.493258	-0.921194	0.285141	-0.699523	0.486011	-0.285141	SLC6A15	Homo sapiens solute carrier family 6 (neutral amino acid transporter), member 15 (SLC6A15), transcript variant 1, mRNA [NM_182767]
A_33_P3337026	1.34262	0.109258	-1.02571	-0.330491	0.155105	-0.109258	0.888006	-1.02115	SLC6A8	solute carrier family 6 (neurotransmitter transporter), member 8 [Source:HGNC Symbol;Acc:11055] [ENST00000485324]
A_33_P3325262	1.42576	0.209034	-0.924001	-0.429756	0.243684	-0.209034	0.885495	-1.00462	SLC6A8	Homo sapiens solute carrier family 6 (neurotransmitter transporter), member 8 (SLC6A8), transcript variant 1, mRNA [NM_005629]
A_23_P159937	1.287	0.303873	-0.990395	-0.534383	0.400043	-0.303873	0.882844	-0.930707	SLC6A8	Homo sapiens solute carrier family 6 (neurotransmitter transporter), member 8 (SLC6A8), transcript variant 1, mRNA [NM_005629]
A_33_P3242623	-1.16313	-0.548799	-0.0353494	0.701292	-0.136846	0.715885	0.048986	0.0353494	SLC7A11	Homo sapiens solute carrier family 7 (anionic amino acid transporter light chain, xc- system), member 11 (SLC7A11), mRNA [NM_014331]
A_33_P3316539	0.124269	1.84015	-1.3964	-0.228123	1.98964	-0.124269	0.26264	-0.824628	SLC7A2	Homo sapiens solute carrier family 7 (cationic amino acid transporter, y+ system), member 2 (SLC7A2), transcript variant 2, mRNA [NM_001008539]
A_24_P159312	1.40598	-0.148044	-1.2178	0.148044	-0.407114	0.19672	1.36386	-0.392701	SLC7A6	Homo sapiens solute carrier family 7 (amino acid transporter light chain, y+L system), member 6 (SLC7A6), transcript variant 1, mRNA [NM_001076785]
A_23_P205489	-0.246285	1.80577	0.246285	-0.556376	1.62128	-0.400015	-0.63822	0.251276	SLC7A8	Homo sapiens solute carrier family 7 (amino acid transporter light chain, L system), member 8 (SLC7A8), transcript variant 2, mRNA [NM_182728]
A_24_P710730	-1.07163	-0.0264511	0.0264511	1.01653	0.605884	-0.183947	-0.775288	0.807697	SMA4	Homo sapiens glucuronidase, beta pseudogene (SMA4), transcript variant 2, non-coding RNA [NR_024054]
A_33_P3220470	2.89806	0.543254	-1.26158	-0.556773	0.462353	-0.462353	2.74919	-1.1717	SMAD6	Homo sapiens SMAD family member 6 (SMAD6), transcript variant 1, mRNA [NM_005585]
A_24_P655849	2.50183	0.0341973	-0.0341973	-0.464689	0.182425	-0.665985	2.4666	-0.373474	SMAD9	Homo sapiens SMAD family member 9 (SMAD9), transcript variant a, mRNA [NM_001127217]
A_23_P2814	2.48705	0.00247622	0.213518	-0.562324	-0.00247622	-0.973121	2.33035	-0.340554	SMAD9	Homo sapiens SMAD family member 9 (SMAD9), transcript variant b, mRNA [NM_005905]
A_24_P942604	-1.06527	0.000775814	1.04796	-0.000775814	1.00541	-0.232447	-0.478929	0.892681	SMC1A	Homo sapiens structural maintenance of chromosomes 1A (SMC1A), transcript variant 1, mRNA [NM_006306]
A_33_P3290909	-0.952869	-0.201905	1.21478	0.521549	0.201905	-0.269635	-0.413514	0.930736	SMC1A	Homo sapiens structural maintenance of chromosomes 1A (SMC1A), transcript variant 2, mRNA [NM_001281463]
A_33_P3290914	-0.883522	-0.338301	1.35011	0.294728	0.161799	-0.303946	-0.161799	0.796172	SMC1A	Homo sapiens structural maintenance of chromosomes 1A (SMC1A), transcript variant 2, mRNA [NM_001281463]
A_33_P3378334	-1.48975	-0.718735	1.71898	0.467011	-0.738813	0.198779	-0.198779	1.25802	SMC2	Homo sapiens structural maintenance of chromosomes 2 (SMC2), transcript variant 1, mRNA [NM_001042550]
A_33_P3357322	-1.73438	-0.766108	1.49381	0.673008	-0.277575	0.226998	-0.226998	1.38081	SMC2	Homo sapiens structural maintenance of chromosomes 2 (SMC2), transcript variant 1, mRNA [NM_001042550]
A_33_P3248519	-2.16906	-1.9919	1.73789	0.53443	-0.699654	0.233615	-0.233615	1.88459	SMC4	Homo sapiens structural maintenance of chromosomes 4 (SMC4), transcript variant 1, mRNA [NM_005496]
A_33_P3716128	-2.50593	-2.13495	2.04647	0.586019	-0.721337	0.264224	-0.264224	1.98286	SMC4	Homo sapiens structural maintenance of chromosomes 4 (SMC4), transcript variant 1, mRNA [NM_005496]
A_33_P3250438	2.81471	-0.0438087	0.0438087	0.272496	-0.470017	-0.15026	2.99566	-0.0489709	SMIM7	PREDICTED: Homo sapiens small integral membrane protein 7 (SMIM7), transcript variant X1, mRNA [XM_005260074]
A_24_P150466	0.671578	1.24153	0.154218	-0.559255	1.03539	-0.494047	-0.304787	-0.154218	SMOC1	Homo sapiens SPARC related modular calcium binding 1 (SMOC1), transcript variant 1, mRNA [NM_001034852]
A_23_P131846	1.73427	0.483073	-1.36942	-0.483073	0.976736	-0.639376	1.29822	-1.36503	SNAI1	Homo sapiens snail family zinc finger 1 (SNAI1), mRNA [NM_005985]
A_33_P3671291	-0.276969	1.77078	0.161295	1.03684	2.11169	-0.161296	-0.790011	-0.177178	SNORA12	EST91069 Synovial sarcoma Homo sapiens cDNA 5' end, mRNA sequence [AA378382]
A_33_P3465703	-0.742101	0.897924	0.43801	0.370122	0.566276	-0.370122	-0.933503	-0.53259	SNORA60	601888042F1 NIH_MGC_17 Homo sapiens cDNA clone IMAGE:4121819 5', mRNA sequence [BF304636]
A_33_P3280157	-1.09091	0.578978	0.33259	0.0469461	0.594787	-0.677896	-1.47145	-0.0469461	SNORD116-19	Homo sapiens small nucleolar RNA, C/D box 116-19 (SNORD116-19), small nucleolar RNA [NR_001290]
A_23_P156907	1.85054	0.747353	-0.587833	-1.02764	0.413093	-0.517684	1.4121	-0.413093	SOBP	Homo sapiens sine oculis binding protein homolog (Drosophila) (SOBP), mRNA [NM_018013]
A_23_P207058	0.627042	0.549644	-1.3835	-0.193197	0.305528	-0.232313	0.193197	-0.949611	SOCS3	Homo sapiens suppressor of cytokine signaling 3 (SOCS3), mRNA [NM_003955]
A_23_P121795	-0.269197	2.92514	-0.524	0.0764809	2.8529	0.83491	-0.17507	-0.0764804	SORBS2	Homo sapiens sorbin and SH3 domain containing 2 (SORBS2), transcript variant 2, mRNA [NM_021069]
A_24_P911676	2.08622	0.730198	-0.609745	-0.520914	0.407747	-0.772618	1.88543	-0.407747	SOX4	Homo sapiens SRY (sex determining region Y)-box 4 (SOX4), mRNA [NM_003107]
A_33_P3233916	-1.39829	1.0956	0.321586	0.158132	1.32543	-0.158133	-1.52083	-0.303988	SOX6	Homo sapiens SRY (sex determining region Y)-box 6 (SOX6), transcript variant 1, mRNA [NM_017508]
A_23_P66137	2.26328	0.828308	-0.974348	-0.219153	0.219153	-0.457535	1.83643	-0.44999	SOX8	Homo sapiens SRY (sex determining region Y)-box 8 (SOX8), mRNA [NM_014587]
A_23_P26847	2.01656	0.0336051	-0.0336051	-0.577548	-0.189917	-0.185954	2.20788	1.12073	SOX9	Homo sapiens SRY (sex determining region Y)-box 9 (SOX9), mRNA [NM_000346]
A_33_P3341716	-1.18882	-0.553604	0.282403	0.548035	0.0442941	-0.0442941	-0.586951	0.303551	SP4	Homo sapiens Sp4 transcription factor (SP4), mRNA [NM_003112]
A_23_P104876	-1.0682	-0.253029	1.26268	0.168013	-0.618698	0.189568	-0.168013	1.45924	SPA17	Homo sapiens sperm autoantigenic protein 17 (SPA17), mRNA [NM_017425]
A_23_P89509	-3.15941	-3.15435	1.87463	0.665925	-0.761263	0.0882273	-0.0882273	1.7534	SPAG5	Homo sapiens sperm associated antigen 5 (SPAG5), mRNA [NM_006461]
A_33_P3233608	-1.81738	-2.23653	-0.17063	0.987417	-1.47575	0.828528	1.95487	0.17063	SPANXC	Homo sapiens SPANX family, member C (SPANXC), mRNA [NM_022661]
A_33_P3268224	-0.975381	-0.444356	1.03014	-0.135201	0.841505	-0.466375	0.1352	1.17372	SPATA5	Homo sapiens spermatogenesis associated 5 (SPATA5), mRNA [NM_145207]
A_24_P314571	-3.84486	-1.83938	2.46345	0.381105	0.446747	-0.381105	-0.86675	1.86047	SPC24	SPC24, NDC80 kinetochore complex component [Source:HGNC Symbol;Acc:26913] [ENST00000592540]
A_23_P51085	-4.66556	-2.21636	3.03785	0.751614	0.219661	-0.219661	-1.08575	2.90581	SPC25	Homo sapiens SPC25, NDC80 kinetochore complex component (SPC25), mRNA [NM_020675]
A_33_P3222069	2.6341	0.313172	-0.0807662	-0.279135	0.0807662	-0.245522	2.14419	-0.434107	SPHK1	Homo sapiens sphingosine kinase 1 (SPHK1), transcript variant 2, mRNA [NM_182965]
A_32_P222961	-1.01622	-1.13388	1.53683	0.4954	0.0583193	-0.322156	-0.0583193	1.29828	SPIN4	Homo sapiens spindlin family, member 4 (SPIN4), mRNA [NM_001012968]
A_23_P92909	0.596918	0.914359	-3.22763	1.72562	0.0720315	-0.0720315	-0.646068	-3.30387	SPINK6	Homo sapiens serine peptidase inhibitor, Kazal type 6 (SPINK6), transcript variant 1, mRNA [NM_205841]
A_23_P431388	1.32785	0.288009	-0.837087	0.0409918	-0.0409918	-0.124136	1.47117	-0.546903	SPOCD1	Homo sapiens SPOC domain containing 1 (SPOCD1), transcript variant 1, mRNA [NM_144569]
A_33_P3260430	-0.59794	-1.45215	0.539216	1.8292	-1.14436	0.278734	1.57743	-0.278735	SPRR2A	Homo sapiens small proline-rich protein 2A (SPRR2A), mRNA [NM_005988]
A_23_P11644	-0.257018	-1.41117	0.543534	1.09694	-1.02458	0.155539	1.10136	-0.155539	SPRR2D	Homo sapiens small proline-rich protein 2D (SPRR2D), mRNA [NM_006945]
A_33_P3258472	-1.24542	-0.670045	0.225858	-0.0453482	0.268513	0.0453486	-0.260288	0.621978	SPTBN1	Homo sapiens spectrin, beta, non-erythrocytic 1 (SPTBN1), transcript variant 1, mRNA [NM_003128]
A_32_P50123	-1.91207	-0.211505	0.690128	0.217528	0.196576	-0.196576	-1.50357	0.739947	SRGAP2B	Homo sapiens SLIT-ROBO Rho GTPase activating protein 2B (SRGAP2B), mRNA [NM_001271870]
A_33_P3372705	-1.76312	-0.201253	0.201253	0.656316	0.226176	-0.213724	-1.34092	0.552509	SRGAP2B	Homo sapiens SLIT-ROBO Rho GTPase activating protein 2B (SRGAP2B), mRNA [NM_001271870]
A_33_P3441576	-1.07262	-0.363857	0.668463	0.31537	0.0036664	-0.0036664	-0.758657	0.689111	SRGAP2C	Homo sapiens SLIT-ROBO Rho GTPase activating protein 2C (SRGAP2C), mRNA [NM_001271872]
A_23_P331700	0.903582	0.38742	-1.13337	-0.435593	0.656723	-0.274044	0.274044	-1.33814	SRRM3	Homo sapiens serine/arginine repetitive matrix 3 (SRRM3), transcript variant 1, mRNA [NM_001291831]
A_24_P244706	0.632473	-2.13905	0.513233	-0.845079	-1.66978	-0.513233	1.17656	0.656085	SSTR1	Homo sapiens somatostatin receptor 1 (SSTR1), mRNA [NM_001049]
A_23_P201376	-0.802577	-1.06218	1.10904	0.304224	-0.677962	0.103162	-0.103162	0.981688	SSX2IP	Homo sapiens synovial sarcoma, X breakpoint 2 interacting protein (SSX2IP), transcript variant 5, mRNA [NM_014021]
A_33_P3317058	-0.910275	-0.523532	0.73517	0.779004	0.773844	-0.305985	-0.244012	0.244012	STAG3	Homo sapiens stromal antigen 3 (STAG3), transcript variant 3, mRNA [NM_001282717]
A_23_P145657	-0.979163	-1.09819	0.566552	0.825068	0.0618737	-0.0618737	-0.208563	0.555016	STAG3	Homo sapiens stromal antigen 3 (STAG3), transcript variant 1, mRNA [NM_012447]
A_23_P305198	-0.283366	0.283365	-2.20375	1.19141	1.07544	0.649731	-0.878679	-2.83184	STAT4	Homo sapiens signal transducer and activator of transcription 4 (STAT4), transcript variant 1, mRNA [NM_003151]
A_23_P314755	0.798274	0.632024	-1.5954	-0.77697	0.71107	-0.400018	0.400018	-1.5536	STC1	Homo sapiens stanniocalcin 1 (STC1), mRNA [NM_003155]
A_24_P375761	-1.73206	-1.19806	2.02278	0.521187	-0.245177	0.245177	-0.883198	1.83916	STGC3	Homo sapiens STGC3 mRNA, complete cds. [AY078383]
A_33_P3400477	-2.84675	-2.07744	2.08344	1.42668	-0.73822	0.668228	-0.668228	1.96655	STIL	Homo sapiens SCL/TAL1 interrupting locus (STIL), transcript variant 3, mRNA [NM_001282936]
A_24_P64329	0.971759	0.386652	0.0371172	-0.20805	0.196671	-0.344236	-0.0371172	-0.754299	STK32C	Homo sapiens serine/threonine kinase 32C (STK32C), mRNA [NM_173575]
A_33_P3317523	-1.97066	-0.612661	2.49338	0.644491	-0.119737	0.119737	-0.369446	2.10596	STMN1	Homo sapiens stathmin 1 (STMN1), transcript variant 1, mRNA [NM_203401]
A_33_P3269208	-1.1254	-0.439882	-0.134863	0.896473	0.134864	0.627519	-0.967638	0.617175	STX19	Homo sapiens syntaxin 19 (STX19), mRNA [NM_001001850]
A_23_P147070	-0.640645	0.0126004	0.740002	1.17058	-0.678285	-0.0126009	-2.36501	0.600642	SUN1	Sad1 and UNC84 domain containing 1 [Source:HGNC Symbol;Acc:18587] [ENST00000340926]
A_24_P21447	2.03147	0.129546	-0.405563	-0.20645	0.0684755	-0.0684755	2.20712	-0.438399	SURF6	Homo sapiens surfeit 6 (SURF6), transcript variant 1, mRNA [NM_006753]
A_33_P3407524	-1.39685	-0.850652	1.34185	0.291389	-0.544343	0.151428	-0.151428	0.901938	SUV39H1	Homo sapiens suppressor of variegation 3-9 homolog 1 (Drosophila) (SUV39H1), transcript variant 1, mRNA [NM_001282166]
A_23_P422193	-0.909606	-1.02671	1.57787	0.446208	-0.496476	0.151309	-0.151309	1.07432	SUV39H1	Homo sapiens suppressor of variegation 3-9 homolog 1 (Drosophila) (SUV39H1), transcript variant 2, mRNA [NM_003173]
A_33_P3359473	-3.35642	0.328056	-0.0372176	0.622404	0.457846	-0.0338845	-3.32363	0.0338845	SUV420H2	Homo sapiens suppressor of variegation 4-20 homolog 2 (Drosophila) (SUV420H2), mRNA [NM_032701]
A_33_P3333054	-1.01523	-0.569664	1.05634	0.353938	-0.353938	0.540822	-1.09345	0.721407	SYBU	Homo sapiens syntabulin (syntaxin-interacting) (SYBU), transcript variant 1, mRNA [NM_001099744]
A_32_P203528	-0.73608	-0.465266	1.68304	0.798259	0.465266	-0.468356	-0.608601	0.776954	SYCE2	Homo sapiens synaptonemal complex central element protein 2 (SYCE2), mRNA [NM_001105578]
A_23_P251043	0.206356	0.254197	-4.46099	0.215508	1.22634	-0.206356	-1.01129	-4.44094	SYNDIG1	Homo sapiens synapse differentiation inducing 1 (SYNDIG1), mRNA [NM_024893]
A_33_P3210278	-2.61529	-1.00371	2.76045	1.05293	0.340735	-0.340735	-0.77762	2.5525	SYNE2	Homo sapiens spectrin repeat containing, nuclear envelope 2 (SYNE2), transcript variant 5, mRNA [NM_182914]
A_23_P344531	0.613127	0.990381	-1.75306	-0.764598	1.12539	-0.208924	0.208924	-1.66341	SYNPO	Homo sapiens synaptopodin (SYNPO), transcript variant 1, mRNA [NM_007286]
A_33_P3385376	0.622733	0.235321	-1.83102	-0.346006	-0.00426245	0.00426245	0.334884	-1.67876	SYPL2	Homo sapiens synaptophysin-like 2 (SYPL2), mRNA [NM_001040709]
A_33_P3239185	1.00479	0.748849	-0.991576	-0.446133	0.222971	-0.222971	1.16701	-0.309495	SYT7	Homo sapiens synaptotagmin VII (SYT7), transcript variant 1, mRNA [NM_001252065]
A_24_P38290	0.976861	0.90499	-0.613882	-0.287924	0.0999789	-0.0999789	1.52318	-0.800701	TAC1	Homo sapiens tachykinin, precursor 1 (TAC1), transcript variant beta, mRNA [NM_003182]
A_23_P212844	-3.0498	-3.29412	1.67003	0.679244	-0.955633	0.289894	-0.289894	1.55746	TACC3	Homo sapiens transforming, acidic coiled-coil containing protein 3 (TACC3), mRNA [NM_006342]
A_23_P87013	4.86224	0.73371	-1.1555	-0.699804	0.682032	-0.682032	4.604	-1.18884	TAGLN	Homo sapiens transgelin (TAGLN), transcript variant 1, mRNA [NM_001001522]
A_23_P87011	4.59048	0.679835	-1.16313	-0.58177	0.58177	-0.655985	4.32272	-1.08714	TAGLN	Homo sapiens transgelin (TAGLN), transcript variant 1, mRNA [NM_001001522]
A_23_P160886	-0.261786	2.21607	0.124014	-0.38991	1.54998	-0.124014	-0.842581	0.176847	TAS1R1	Homo sapiens taste receptor, type 1, member 1 (TAS1R1), transcript variant 2, mRNA [NM_138697]
A_23_P303851	-0.392258	0.0541153	-0.0541153	1.18801	0.154723	-2.1303	-0.167038	0.142531	TAS2R45	Homo sapiens taste receptor, type 2, member 45 (TAS2R45), mRNA [NM_176886]
A_33_P3346348	-1.34595	-0.151682	1.39121	0.49784	0.0124056	-0.0124056	-0.618859	0.79687	TBC1D31	Homo sapiens TBC1 domain family, member 31 (TBC1D31), transcript variant 2, mRNA [NM_001145088]
A_33_P3346338	-1.58498	-0.296853	1.87645	0.76281	-0.37754	0.296853	-1.8446	1.06815	TBC1D31	Homo sapiens TBC1 domain family, member 31 (TBC1D31), transcript variant 2, mRNA [NM_001145088]
A_23_P334218	-1.71575	-0.49756	1.60069	0.861108	-0.400284	0.400284	-1.13915	1.40155	TBC1D31	Homo sapiens TBC1 domain family, member 31 (TBC1D31), transcript variant 1, mRNA [NM_145647]
A_23_P164451	1.62202	0.0182061	-1.92074	-0.0633883	0.623083	-0.0182061	1.58429	-1.85349	TBX2	Homo sapiens T-box 2 (TBX2), mRNA [NM_005994]
A_23_P383819	1.42995	0.0352769	-0.604758	-0.495521	0.193725	-0.47108	1.1902	-0.0352769	TBX3	Homo sapiens T-box 3 (TBX3), transcript variant 2, mRNA [NM_016569]
A_23_P348281	-1.64228	0.0196531	0.763438	-0.176964	0.256815	-0.0196531	-1.40293	0.71324	TCEANC2	Homo sapiens transcription elongation factor A (SII) N-terminal and central domain containing 2 (TCEANC2), mRNA [NM_153035]
A_24_P349965	-1.95854	-0.305347	3.03719	1.05032	0.108229	-0.108229	-0.480449	1.77904	TCF19	Homo sapiens transcription factor 19 (TCF19), transcript variant 1, mRNA [NM_007109]
A_23_P7582	1.957	0.124513	-0.124513	-0.585526	0.750233	-0.844903	1.61125	-0.62628	TCF7	Homo sapiens transcription factor 7 (T-cell specific, HMG-box) (TCF7), transcript variant 1, mRNA [NM_003202]
A_33_P3250671	1.50001	0.402274	-0.267476	-0.89041	0.267476	-0.517103	1.07169	-0.556598	TCF7	Homo sapiens transcription factor 7 (T-cell specific, HMG-box) (TCF7), transcript variant 1, mRNA [NM_003202]
A_23_P70598	-0.827412	0.204228	2.53463	-0.204228	0.290167	-0.73158	-0.728923	2.16017	TCP11	Homo sapiens t-complex 11, testis-specific (TCP11), transcript variant 2, mRNA [NM_018679]
A_33_P3766959	-0.680366	-1.29746	0.514103	0.130005	-1.19712	-0.00199413	0.00199413	0.630167	TDP1	Homo sapiens tyrosyl-DNA phosphodiesterase 1 (TDP1), transcript variant 1, mRNA [NM_018319]
A_33_P3232965	-3.08447	0.93451	-0.635389	1.28269	0.507673	-0.276313	-3.29698	0.276313	TDRD6	Homo sapiens tudor domain containing 6 (TDRD6), transcript variant 1, mRNA [NM_001010870]
A_24_P299474	-0.045934	-1.58733	1.13113	-0.136605	-0.801007	0.225906	0.045934	1.13848	TENM2	Homo sapiens teneurin transmembrane protein 2 (TENM2), mRNA [NM_001122679]
A_23_P156327	0.39772	1.45007	-0.474793	-0.345883	1.56706	-0.321561	0.321561	-0.561324	TGFBI	Homo sapiens transforming growth factor, beta-induced, 68kDa (TGFBI), mRNA [NM_000358]
A_32_P86763	1.44821	0.1864	-2.08852	-0.504277	0.0711753	-0.0711753	1.07286	-2.56178	TGM2	Homo sapiens transglutaminase 2 (TGM2), transcript variant 1, mRNA [NM_004613]
A_24_P923251	1.56988	-0.172755	-1.38229	0.220832	-0.513144	0.172755	1.41559	-2.26353	TGM2	Homo sapiens transglutaminase 2 (TGM2), transcript variant 2, mRNA [NM_198951]
A_23_P106391	-1.4984	-0.675632	1.23128	0.762686	-0.461787	0.461787	-0.495806	1.09669	THAP10	Homo sapiens THAP domain containing 10 (THAP10), mRNA [NM_020147]
A_32_P420520	0.318959	1.65028	-0.0314121	-1.21815	1.42287	-0.633667	0.0314121	-0.14339	THAP7-AS1	Homo sapiens THAP7 antisense RNA 1 (THAP7-AS1), transcript variant 1, long non-coding RNA [NR_027051]
A_23_P91390	3.17414	1.20059	-1.20059	-1.46518	1.51468	-1.85572	2.81621	-1.25454	THBD	Homo sapiens thrombomodulin (THBD), mRNA [NM_000361]
A_24_P142118	0.88143	0.142219	-1.96848	-0.273482	0.265535	-0.142219	0.863643	-1.89139	THBS1	Homo sapiens thrombospondin 1 (THBS1), mRNA [NM_003246]
A_23_P14184	-0.760353	-1.2574	0.486369	0.0804882	-1.12526	0.187739	-0.0804882	0.557307	THSD1	Homo sapiens thrombospondin, type I, domain containing 1 (THSD1), transcript variant 1, mRNA [NM_018676]
A_33_P3293869	-0.901705	0.143747	0.423456	1.51137	-0.140066	-0.988491	-1.04097	0.140067	TIAL1	TIA1 cytotoxic granule-associated RNA binding protein-like 1 [Source:HGNC Symbol;Acc:11804] [ENST00000369086]
A_24_P303454	-1.55636	0.334268	1.24861	-0.395255	0.788122	-0.334268	-1.14777	1.80177	TIAM2	Homo sapiens T-cell lymphoma invasion and metastasis 2 (TIAM2), transcript variant 1, mRNA [NM_012454]
A_23_P345707	-2.27557	-1.4264	1.91324	1.0384	-0.325162	0.325163	-0.603116	2.29206	TICRR	Homo sapiens TOPBP1-interacting checkpoint and replication regulator (TICRR), mRNA [NM_152259]
A_23_P120170	1.27348	-0.00097847	-1.32404	0.321605	-0.118772	0.00097847	1.28196	-0.837575	TIGD1	Homo sapiens tigger transposable element derived 1 (TIGD1), mRNA [NM_145702]
A_23_P53276	-1.84706	-0.0928874	2.18181	0.0928874	0.424429	-0.502169	-0.530127	1.53662	TIMELESS	Homo sapiens timeless circadian clock (TIMELESS), mRNA [NM_003920]
A_23_P399078	1.57933	0.0887089	-0.0887089	-0.764149	0.172734	-0.267253	1.69175	-0.129155	TIMP3	Homo sapiens TIMP metallopeptidase inhibitor 3 (TIMP3), mRNA [NM_000362]
A_23_P107421	-3.0482	-0.723433	2.33228	0.665606	0.3888	-0.3888	-1.15736	1.42756	TK1	Homo sapiens thymidine kinase 1, soluble (TK1), mRNA [NM_003258]
A_23_P389987	-0.170113	-0.456719	-0.27254	0.0903473	0.0415287	0.0138507	-0.0138507	2.46624	TLX2	Homo sapiens T-cell leukemia homeobox 2 (TLX2), mRNA [NM_016170]
A_33_P3390057	-0.137112	-1.67627	0.537405	0.607398	-0.813902	-0.431427	1.04501	0.137112	TM4SF1	Homo sapiens transmembrane 4 L six family member 1 (TM4SF1), mRNA [NM_014220]
A_23_P125383	0.193628	-1.50046	2.16175	-0.193628	-0.723174	-1.04374	0.823702	1.85516	TMEFF2	Homo sapiens transmembrane protein with EGF-like and two follistatin-like domains 2 (TMEFF2), mRNA [NM_016192]
A_23_P15450	0.475431	1.60051	-0.206184	-0.119833	1.30113	-0.142711	0.119833	-0.684152	TMEM100	Homo sapiens transmembrane protein 100 (TMEM100), transcript variant 2, mRNA [NM_018286]
A_32_P101860	-0.503684	-1.66302	0.0385742	0.212996	-1.19629	0.375947	-0.0385742	0.57987	TMEM106A	Homo sapiens transmembrane protein 106A (TMEM106A), transcript variant 1, mRNA [NM_001291586]
A_23_P48175	-0.805795	-0.400408	1.97485	1.14454	-0.0559821	0.0559821	-0.122064	1.13097	TMEM106C	Homo sapiens transmembrane protein 106C (TMEM106C), transcript variant 2, mRNA [NM_024056]
A_24_P284353	-1.7895	0.203101	1.44647	0.0639787	-0.0639787	-0.170949	-1.30629	1.10124	TMEM107	Homo sapiens transmembrane protein 107 (TMEM107), transcript variant 1, mRNA [NM_032354]
A_33_P3395605	0.828968	0.544543	-1.66315	-0.494776	0.562096	-0.161782	0.161782	-1.46701	TMEM119	Homo sapiens transmembrane protein 119 (TMEM119), mRNA [NM_181724]
A_24_P291401	0.677677	0.496956	-1.47993	-0.462275	0.159271	-0.0234604	0.0234604	-0.970101	TMEM150A	Homo sapiens transmembrane protein 150A (TMEM150A), transcript variant 1, mRNA [NM_001031738]
A_23_P252082	0.676198	1.58362	0.00683475	-0.00683475	1.79959	-0.123754	-0.605722	-0.316925	TMEM176A	Homo sapiens transmembrane protein 176A (TMEM176A), mRNA [NM_018487]
A_23_P157007	0.917562	2.03592	-0.14447	-0.0455155	2.22237	-0.368919	-0.651094	0.0455155	TMEM176B	Homo sapiens transmembrane protein 176B (TMEM176B), transcript variant 1, mRNA [NM_014020]
A_24_P126628	-1.99332	-0.625156	1.55963	0.593976	0.0141866	-0.0141866	-0.398192	1.63681	TMEM194A	Homo sapiens transmembrane protein 194A (TMEM194A), transcript variant 2, mRNA [NM_015257]
A_32_P77098	0.542149	0.451479	0.260878	-0.950864	0.0279462	-1.20697	-0.0279462	-0.459388	TMEM200B	Homo sapiens transmembrane protein 200B (TMEM200B), transcript variant 2, mRNA [NM_001003682]
A_23_P321354	-1.62581	-1.49753	1.0742	0.0820749	-1.53343	0.293105	-0.0820749	1.52533	TMEM71	Homo sapiens transmembrane protein 71 (TMEM71), transcript variant 1, mRNA [NM_144649]
A_33_P3240843	-1.02471	-1.07999	1.18592	0.124989	-0.860862	0.349035	-0.124989	1.52972	TMEM71	Homo sapiens transmembrane protein 71 (TMEM71), transcript variant 1, mRNA [NM_144649]
A_23_P77859	1.91989	0.351377	-1.24967	-0.209784	0.209784	-0.830658	1.7589	-1.05398	TMEM88	Homo sapiens transmembrane protein 88 (TMEM88), mRNA [NM_203411]
A_23_P112289	-0.00990725	2.1504	0.00990677	0.0187411	1.76625	-0.300397	-0.0350451	-0.209361	TMOD1	Homo sapiens tropomodulin 1 (TMOD1), transcript variant 1, mRNA [NM_003275]
A_23_P325040	-1.18404	-0.963814	2.45412	0.690712	-0.350746	0.237025	-0.237025	2.24186	TMPO	Homo sapiens thymopoietin (TMPO), transcript variant 1, mRNA [NM_003276]
A_33_P3412613	-1.68501	-0.757112	2.60396	0.91015	-0.242613	0.242613	-0.39261	2.13503	TMPO	Homo sapiens thymopoietin (TMPO), transcript variant 2, mRNA [NM_001032283]
A_33_P3210363	-2.6532	-0.695842	2.32834	0.378038	0.563315	-0.378038	-1.13286	1.83254	TMPO-AS1	Homo sapiens TMPO antisense RNA 1 (TMPO-AS1), long non-coding RNA [NR_027157]
A_23_P137173	-2.874	-0.0384531	3.61772	0.765755	0.0384531	-0.500105	-1.41936	2.60026	TMSB15A	Homo sapiens thymosin beta 15a (TMSB15A), mRNA [NM_021992]
A_23_P96599	-0.927271	-0.327057	1.66266	0.473241	-1.06014	0.117393	-0.117393	1.46982	TMSB15B	Homo sapiens thymosin beta 15B (TMSB15B), mRNA [NM_194324]
A_23_P157865	1.79454	0.200487	-0.357096	-0.299137	0.100875	-0.396615	1.35902	-0.100875	TNC	Homo sapiens tenascin C (TNC), mRNA [NM_002160]
A_23_P126836	-0.883567	-0.667368	0.918482	0.142272	0.102263	-0.102263	-0.62083	0.624784	TNFSF4	Homo sapiens tumor necrosis factor (ligand) superfamily, member 4 (TNFSF4), mRNA [NM_003326]
A_33_P3397763	-1.52173	-0.742131	0.917247	1.51789	-0.301316	0.6995	-0.601302	0.301316	TNFSF9	Homo sapiens tumor necrosis factor (ligand) superfamily, member 9 (TNFSF9), mRNA [NM_003811]
A_23_P45864	2.23581	0.465388	-0.0274148	0.0274148	-0.0469375	-0.0755739	1.83794	-0.0828476	TNR	Homo sapiens tenascin R (TNR), mRNA [NM_003285]
A_23_P216355	-1.1021	-0.202612	1.28334	0.225948	0.139594	-0.139594	-0.525514	0.390506	TONSL	Homo sapiens tonsoku-like, DNA repair protein (TONSL), mRNA [NM_013432]
A_23_P118834	-4.39367	-3.68255	2.23299	0.438063	-0.610018	0.350471	-0.350471	2.20773	TOP2A	Homo sapiens topoisomerase (DNA) II alpha 170kDa (TOP2A), mRNA [NM_001067]
A_33_P3421163	-2.83182	0.221356	0.501443	0.169236	0.401619	-0.515767	-3.31442	-0.169236	TP53INP1	Homo sapiens tumor protein p53 inducible nuclear protein 1 (TP53INP1), transcript variant 1, mRNA [NM_033285]
A_24_P44462	2.14567	-0.409389	-0.0851173	0.00585365	-0.558735	0.375651	2.1342	-0.00585365	TPM1	Homo sapiens tropomyosin 1 (alpha) (TPM1), transcript variant 5, mRNA [NM_000366]
A_23_P68610	-3.23954	-3.01708	2.36566	0.424597	-0.545652	0.360369	-0.360369	2.36348	TPX2	Homo sapiens TPX2, microtubule-associated (TPX2), mRNA [NM_012112]
A_33_P3297517	-0.806448	-0.67385	0.319791	1.39339	-0.681103	1.11559	-0.311588	0.311588	TRA2B	Homo sapiens transformer 2 beta homolog (Drosophila) (TRA2B), transcript variant 2, mRNA [NM_001243879]
A_23_P170491	-3.29978	-1.35063	1.996	0.938464	-0.565201	0.418039	-0.418039	2.17571	TRAIP	Homo sapiens TRAF interacting protein (TRAIP), mRNA [NM_005879]
A_24_P68079	-0.434885	1.25742	-0.0844798	0.582734	1.37927	-0.184655	-1.07082	0.0844798	TRANK1	Homo sapiens tetratricopeptide repeat and ankyrin repeat containing 1 (TRANK1), mRNA [NM_014831]
A_33_P3319905	0.495316	1.23634	-2.00024	-0.495316	0.737897	-0.580461	0.688964	-2.04035	TREM1	Homo sapiens triggering receptor expressed on myeloid cells 1 (TREM1), transcript variant 1, mRNA [NM_018643]
A_23_P19333	-0.166267	0.802771	-2.4514	0.00395823	-0.00395823	0.644556	0.327525	-2.66815	TREM1	Homo sapiens triggering receptor expressed on myeloid cells 1 (TREM1), transcript variant 1, mRNA [NM_018643]
A_23_P59022	-1.46632	-0.153637	0.561061	-0.00193	0.11921	0.00193	-1.2879	0.623524	TRERF1	Homo sapiens transcriptional regulating factor 1 (TRERF1), mRNA [NM_033502]
A_24_P217904	-2.27503	-0.361112	0.0782425	0.0405219	0.00854087	-0.00854087	-1.79866	0.794861	TRERF1	Homo sapiens transcriptional regulating factor 1 (TRERF1), mRNA [NM_033502]
A_24_P50908	2.21472	-0.0495372	-0.0962377	0.196501	0.0495372	-0.245609	2.3025	-0.106165	TRIM11	tripartite motif containing 11 [Source:HGNC Symbol;Acc:16281] [ENST00000366699]
A_23_P110569	-1.4473	-0.685358	0.59047	0.978664	-0.286985	0.461668	-0.975209	0.286985	TRIM36	Homo sapiens tripartite motif containing 36 (TRIM36), transcript variant 1, mRNA [NM_018700]
A_33_P3234197	-1.40137	-0.0896344	0.348032	0.470262	0.0706029	-0.0706029	-1.02076	0.395442	TRIM45	Homo sapiens tripartite motif containing 45 (TRIM45), transcript variant 1, mRNA [NM_025188]
A_32_P72341	-2.03278	-2.26984	1.63831	0.73667	-1.14202	0.554876	-0.554876	1.77246	TRIM59	Homo sapiens tripartite motif containing 59 (TRIM59), mRNA [NM_173084]
A_32_P396186	-2.68516	-0.00218105	-0.531451	0.567948	0.36558	0.00218105	-3.08048	0.136859	TRIM66	Homo sapiens tripartite motif containing 66 (TRIM66), mRNA [NM_014818]
A_33_P3390773	-2.41994	0.0109689	-0.139107	0.755304	0.337675	-0.0109689	-2.53658	0.204914	TRIM66	Homo sapiens tripartite motif containing 66 (TRIM66), mRNA [NM_014818]
A_33_P3339212	-2.72396	-2.19031	1.4938	0.203927	-0.823545	-0.122807	0.122807	1.47885	TRIP13	Homo sapiens thyroid hormone receptor interactor 13 (TRIP13), transcript variant 1, mRNA [NM_004237]
A_33_P3407256	-1.45517	-1.52227	1.73304	0.0807841	-1.09491	-0.0536048	0.0536048	1.33697	TRIP13	Homo sapiens thyroid hormone receptor interactor 13 (TRIP13), transcript variant 2, mRNA [NM_001166260]
A_33_P3238976	-0.682556	-0.261349	1.92951	0.362125	-0.0202622	0.0202622	-0.0960832	1.67756	TRMT5	Homo sapiens tRNA methyltransferase 5 (TRMT5), mRNA [NM_020810]
A_24_P734953	2.09581	-0.165574	0.269645	-0.655754	-0.220434	-0.488749	1.55664	0.165574	TRNP1	Homo sapiens TMF1-regulated nuclear protein 1 (TRNP1), mRNA [NM_001013642]
A_23_P150935	-2.94385	-2.80241	2.26289	0.775935	-0.963487	0.472899	-0.472899	2.71084	TROAP	Homo sapiens trophinin associated protein (TROAP), transcript variant 1, mRNA [NM_005480]
A_33_P3237874	-0.923806	-1.14973	1.34115	0.229309	-0.591822	-0.131725	0.131725	1.64638	TROAP	Homo sapiens trophinin associated protein (TROAP), transcript variant 2, mRNA [NM_001100620]
A_33_P3237634	-3.1579	0.0264053	0.05581	0.016057	-0.0137539	-0.316626	-3.21041	0.0137539	TSC22D3	Homo sapiens TSC22 domain family, member 3 (TSC22D3), transcript variant 2, mRNA [NM_004089]
A_23_P17103	0.134673	-1.51972	-0.72686	1.4373	-1.19231	1.13229	0.82763	-0.134673	TSGA10	Homo sapiens testis specific, 10 (TSGA10), transcript variant 1, mRNA [NM_025244]
A_23_P259586	-4.43828	-3.13737	2.3867	0.64483	-1.028	0.653317	-0.64483	2.46324	TTK	Homo sapiens TTK protein kinase (TTK), transcript variant 1, mRNA [NM_003318]
A_23_P128147	-0.582512	-0.631563	1.60285	0.191231	-0.266261	-0.0765362	0.0765362	1.35094	TUBA1B	Homo sapiens tubulin, alpha 1b (TUBA1B), mRNA [NM_006082]
A_24_P188071	0.0693016	-1.02213	1.13897	-0.0693016	-0.515654	-0.0849295	0.607657	1.1241	TUBA1C	Homo sapiens tubulin, alpha 1c (TUBA1C), mRNA [NM_032704]
A_23_P387057	-0.578547	0.0399852	1.90881	-0.0399852	0.362959	-0.0437541	-0.201357	1.36833	TUBB	Homo sapiens tubulin, beta class I (TUBB), transcript variant 2, mRNA [NM_178014]
A_33_P3240538	-1.01106	-0.706741	0.617237	0.858378	-0.958535	0.627221	-0.617237	0.779371	TUBE1	Homo sapiens tubulin, epsilon 1 (TUBE1), mRNA [NM_016262]
A_33_P3371270	1.01392	0.256239	-1.30976	-0.256239	0.30892	-1.0746	1.42815	-0.689955	TUG1	Homo sapiens taurine up-regulated 1 (non-protein coding) (TUG1), transcript variant 1, long non-coding RNA [NR_110492]
A_23_P50096	-1.73436	-0.325611	1.83057	0.298888	0.360538	-0.298888	-0.361789	1.33397	TYMS	Homo sapiens thymidylate synthetase (TYMS), mRNA [NM_001071]
A_24_P194714	-1.22333	-0.295182	0.69548	0.0253434	0.114356	-0.0253434	-0.717598	0.960941	UBALD2	Homo sapiens UBA-like domain containing 2 (UBALD2), mRNA [NM_182565]
A_24_P297539	-4.77751	-4.2284	1.95106	0.404632	-1.38339	0.237668	-0.237668	1.92702	UBE2C	Homo sapiens ubiquitin-conjugating enzyme E2C (UBE2C), transcript variant 4, mRNA [NM_181801]
A_32_P171328	-0.687171	-2.22407	0.538367	0.0921044	-1.47296	-0.0921044	0.198448	0.510829	UBE2S	Homo sapiens ubiquitin-conjugating enzyme E2S (UBE2S), mRNA [NM_014501]
A_23_P115482	-2.88416	-0.966458	2.40205	1.09522	-0.393226	0.393226	-0.717297	2.1467	UBE2T	Homo sapiens ubiquitin-conjugating enzyme E2T (putative) (UBE2T), mRNA [NM_014176]
A_33_P3339231	-2.06651	0.435911	-0.883241	1.048	0.843197	-0.0834737	-1.78052	0.0834737	UBN2	Homo sapiens ubinuclein 2 (UBN2), mRNA [NM_173569]
A_23_P328621	-0.750504	0.443615	-0.0638895	0.777001	1.2144	-0.590152	-0.598118	0.0638895	UBQLNL	Homo sapiens ubiquilin-like (UBQLNL), mRNA [NM_145053]
A_33_P3279629	1.19436	1.10972	-1.77849	-1.10972	1.23313	-1.30867	1.5454	-1.69296	UCN2	Homo sapiens urocortin 2 (UCN2), mRNA [NM_033199]
A_23_P208880	-1.35011	-0.258255	1.54859	0.610961	0.0195546	-0.323702	-0.0195546	1.04278	UHRF1	Homo sapiens ubiquitin-like with PHD and ring finger domains 1 (UHRF1), transcript variant 2, mRNA [NM_013282]
A_33_P3379454	-1.0338	-0.130815	1.58284	0.42981	0.0154991	-0.380053	-0.0154991	0.888587	UHRF1	Homo sapiens ubiquitin-like with PHD and ring finger domains 1 (UHRF1), transcript variant 3, mRNA [NM_001290050]
A_33_P3422802	-0.747217	-1.3913	0.920799	0.555103	-0.653975	0.0830827	-0.0830827	0.360935	ULBP1	Homo sapiens UL16 binding protein 1 (ULBP1), mRNA [NM_025218]
A_24_P310630	-0.868886	-0.921172	0.497036	0.300827	-0.997701	0.255229	-0.255229	0.421144	UPF3B	Homo sapiens UPF3 regulator of nonsense transcripts homolog B (yeast) (UPF3B), transcript variant 1, mRNA [NM_080632]
A_23_P11652	-1.54428	-0.689853	1.37265	0.904717	-0.274268	0.274268	-0.306422	1.26066	USP1	Homo sapiens ubiquitin specific peptidase 1 (USP1), transcript variant 1, mRNA [NM_003368]
A_23_P213441	1.90259	0.0288231	-0.226256	-0.261234	0.0991108	-0.52208	2.11485	-0.0288231	UTP15	Homo sapiens UTP15, U3 small nucleolar ribonucleoprotein, homolog (S. cerevisiae) (UTP15), transcript variant 1, mRNA [NM_032175]
A_33_P3221164	0.318953	0.027504	-2.08651	0.144572	-0.00134945	-0.178266	0.00134897	-2.38511	UTP23	UTP23, small subunit (SSU) processome component, homolog (yeast) [Source:HGNC Symbol;Acc:28224] [ENST00000357148]
A_32_P225659	-1.58652	-1.13672	0.25807	0.133797	-1.33961	-0.133797	0.394401	0.464577	UTS2B	Homo sapiens urotensin 2B (UTS2B), mRNA [NM_198152]
A_33_P3419460	-1.83133	0.586001	0.0703816	0.304741	0.859447	-0.112245	-0.908707	-0.0703816	VAPA	Homo sapiens VAMP (vesicle-associated membrane protein)-associated protein A, 33kDa (VAPA), transcript variant 1, mRNA [NM_003574]
A_24_P12401	1.4787	0.487653	-0.219596	-0.0974965	0.03686	-0.03686	1.49767	-0.24235	VEGFA	Homo sapiens vascular endothelial growth factor A (VEGFA), transcript variant 1, mRNA [NM_001025366]
A_33_P3294372	1.92898	0.301484	-1.55522	-0.412818	-0.194839	0.194839	1.64877	-1.45008	VPS9D1-AS1	Homo sapiens VPS9D1 antisense RNA 1 (VPS9D1-AS1), long non-coding RNA [NR_036480]
A_23_P76761	-1.15846	-0.956359	1.08164	0.275571	-1.05085	-0.275571	0.382705	1.02829	VRK1	Homo sapiens vaccinia related kinase 1 (VRK1), mRNA [NM_003384]
A_23_P25873	-1.85917	-0.131342	1.9057	0.795033	0.00722837	-0.00722837	-0.460591	1.40957	WDHD1	Homo sapiens WD repeat and HMG-box DNA binding protein 1 (WDHD1), transcript variant 1, mRNA [NM_007086]
A_24_P122524	1.36718	0.0382195	-0.748792	-0.0382195	-0.264309	0.197098	1.48085	-0.407487	WDR3	Homo sapiens WD repeat domain 3 (WDR3), mRNA [NM_006784]
A_24_P102920	1.83172	0.28602	0.0314574	-0.136734	-0.0314569	-1.14414	1.48772	-0.158031	WDR33	Homo sapiens WD repeat domain 33 (WDR33), transcript variant 2, mRNA [NM_001006622]
A_23_P20823	-1.29152	-0.246862	1.61766	0.246862	0.362687	-0.433547	-1.01233	0.883895	WDR34	Homo sapiens WD repeat domain 34 (WDR34), mRNA [NM_052844]
A_33_P3254606	-2.45097	-2.46195	2.32065	0.666616	-0.594345	0.103279	-0.103279	2.01509	WDR62	Homo sapiens WD repeat domain 62 (WDR62), transcript variant 1, mRNA [NM_001083961]
A_23_P129075	-0.960796	-0.301195	2.0562	1.29331	0.301195	-0.323525	-0.352566	0.972609	WDR76	Homo sapiens WD repeat domain 76 (WDR76), transcript variant 1, mRNA [NM_024908]
A_33_P3290567	-2.08675	-0.661037	1.29623	0.338413	-0.228289	0.228289	-1.4703	1.42611	WEE1	Homo sapiens WEE1 G2 checkpoint kinase (WEE1), transcript variant 1, mRNA [NM_003390]
A_33_P3423631	-0.752298	-1.08603	0.810219	0.200429	-0.502501	-0.181507	0.181507	0.677923	WHSC1	Homo sapiens Wolf-Hirschhorn syndrome candidate 1 (WHSC1), transcript variant 8, mRNA [NM_007331]
A_33_P3380346	-0.824286	-0.709199	2.01889	0.539376	-0.306592	0.128727	-0.128727	1.61301	WHSC1	Homo sapiens Wolf-Hirschhorn syndrome candidate 1 (WHSC1), transcript variant 1, mRNA [NM_133330]
A_23_P389919	-1.46571	-1.26427	1.95289	0.59311	-0.153275	0.153275	-0.24985	1.6117	WHSC1	Homo sapiens Wolf-Hirschhorn syndrome candidate 1 (WHSC1), transcript variant 1, mRNA [NM_133330]
A_23_P307328	-0.978616	-1.90696	0.788497	0.224506	-1.09609	-0.224506	0.46207	1.03334	WHSC1	Homo sapiens Wolf-Hirschhorn syndrome candidate 1 (WHSC1), transcript variant 8, mRNA [NM_007331]
A_24_P253003	0.504436	0.736563	-1.1753	-0.136189	1.39087	0.136189	-0.815712	-0.978615	WNT11	Homo sapiens wingless-type MMTV integration site family, member 11 (WNT11), mRNA [NM_004626]
A_23_P53588	1.98239	0.0804367	-0.138407	-0.113345	-0.0804367	0.157596	1.59346	-0.262492	WNT5B	Homo sapiens wingless-type MMTV integration site family, member 5B (WNT5B), transcript variant 2, mRNA [NM_030775]
A_32_P219368	0.919185	0.938486	-0.402351	-1.49879	0.402351	-1.28288	0.635353	-0.513299	WTAP	Homo sapiens Wilms tumor 1 associated protein (WTAP), transcript variant 3, mRNA [NM_152858]
A_23_P215037	0.896503	0.947938	-0.415166	-1.34595	0.415166	-1.29152	0.712039	-0.485127	WTAP	Homo sapiens Wilms tumor 1 associated protein (WTAP), transcript variant 3, mRNA [NM_152858]
A_33_P3381948	1.80314	0.173594	-0.421976	-0.228194	0.102886	-0.102886	1.66242	-0.329754	WTIP	Homo sapiens Wilms tumor 1 interacting protein (WTIP), mRNA [NM_001080436]
A_33_P3384617	0.444697	0.562278	-0.822701	-1.03982	0.526069	-1.68846	0.622602	-0.444697	XLOC_014512	BROAD Institute lincRNA (XLOC_014512), lincRNA [TCONS_l2_00007046]
A_24_P221485	0.0290561	-1.12618	1.59999	-0.0290561	-1.34496	0.446536	-0.129079	1.17314	XLOC_014512	BROAD Institute lincRNA (XLOC_014512), lincRNA [TCONS_l2_00001295]
A_33_P3301524	-0.945991	-0.73846	1.41681	0.669658	-0.545042	0.170748	-0.170748	0.90948	XRCC3	Homo sapiens X-ray repair complementing defective repair in Chinese hamster cells 3 (XRCC3), transcript variant 1, mRNA [NM_001100119]
A_23_P53363	-1.32107	-0.0197039	2.022	0.173337	-0.0245814	0.0197039	-0.820698	1.62046	XRCC6BP1	Homo sapiens XRCC6 binding protein 1 (XRCC6BP1), mRNA [NM_033276]
A_32_P178945	-0.87991	-0.391246	0.0190985	1.13922	-0.0190985	0.759324	-0.43803	0.585701	YOD1	Homo sapiens YOD1 deubiquitinase (YOD1), transcript variant 1, mRNA [NM_018566]
A_24_P787947	-2.37885	0.748695	-0.0211258	-0.124808	0.759993	0.126512	-2.54249	0.0211258	YPEL2	Homo sapiens yippee-like 2 (Drosophila) (YPEL2), mRNA [NM_001005404]
A_32_P33561	1.42306	0.0992932	-0.0978165	-0.766632	0.0978165	-0.780152	1.2533	-0.354853	ZBTB11-AS1	Homo sapiens ZBTB11 antisense RNA 1 (ZBTB11-AS1), long non-coding RNA [NR_024407]
A_23_P71830	1.98201	0.231442	-0.231442	-1.0397	0.251332	-1.21742	1.95536	-0.592113	ZBTB26	Homo sapiens zinc finger and BTB domain containing 26 (ZBTB26), mRNA [NM_020924]
A_23_P216476	-1.39597	-0.31964	0.196241	0.72543	-0.196241	0.708648	-1.32771	0.443512	ZBTB5	Homo sapiens zinc finger and BTB domain containing 5 (ZBTB5), mRNA [NM_014872]
A_24_P220618	-1.38018	-0.613998	0.0116334	0.156527	-0.0116334	0.0280766	-1.0013	0.0826583	ZC3H4	Homo sapiens zinc finger CCCH-type containing 4 (ZC3H4), mRNA [NM_015168]
A_23_P150950	1.3339	0.0184369	-1.45556	-0.0184369	0.258757	-0.50809	1.41558	-0.478074	ZFC3H1	Homo sapiens zinc finger, C3H1-type containing (ZFC3H1), mRNA [NM_144982]
A_23_P43095	-1.68337	-0.140661	0.0305638	-0.00889635	0.466016	0.00889635	-1.86792	0.520648	ZFHX4	Homo sapiens zinc finger homeobox 4 (ZFHX4), mRNA [NM_024721]
A_23_P213166	-2.37909	-0.501579	1.95706	1.9249	-0.096894	0.096894	-0.584702	2.083	ZGRF1	Homo sapiens zinc finger, GRF-type containing 1 (ZGRF1), mRNA [NM_018392]
A_23_P253921	-2.80122	-0.362662	0.331	0.853383	-0.331	0.687446	-2.37685	0.534793	ZKSCAN7	Homo sapiens zinc finger with KRAB and SCAN domains 7 (ZKSCAN7), transcript variant 1, mRNA [NM_018651]
A_23_P369666	-1.31352	0.00771642	-0.527804	1.43313	0.725071	-0.00771642	-1.1062	0.451251	ZMYND8	zinc finger, MYND-type containing 8 [Source:HGNC Symbol;Acc:9397] [ENST00000468376]
A_24_P215475	-1.62219	-0.149816	0.0236189	0.521883	-0.0236189	0.355993	-1.46459	0.227412	ZNF10	Homo sapiens zinc finger protein 10 (ZNF10), mRNA [NM_015394]
A_33_P3237403	-0.961991	-0.682148	0.696877	0.477668	-0.126092	0.126092	-0.585948	1.11261	ZNF100	Homo sapiens zinc finger protein 100 (ZNF100), mRNA [NM_173531]
A_23_P45087	-1.67675	-0.21814	1.09124	0.237792	0.119205	-0.119205	-0.935297	1.95615	ZNF107	Homo sapiens zinc finger protein 107 (ZNF107), transcript variant 1, mRNA [NM_016220]
A_32_P131050	-1.61706	-0.133008	-0.041697	0.553041	0.169109	0.585583	-1.21721	0.041697	ZNF148	Homo sapiens zinc finger protein 148 (ZNF148), mRNA [NM_021964]
A_23_P156620	-2.3257	-0.47531	1.02949	0.39333	-0.389763	0.389763	-2.35411	0.987547	ZNF184	Homo sapiens zinc finger protein 184 (ZNF184), mRNA [NM_007149]
A_33_P3326927	-1.60496	-0.175857	-0.0582905	0.280542	0.122174	0.0582905	-1.21521	0.210858	ZNF19	Homo sapiens zinc finger protein 19 (ZNF19), mRNA [NM_006961]
A_33_P3243717	0.136873	1.1681	-0.605077	-0.136873	0.848397	-1.39273	0.265809	-0.538071	ZNF248	Homo sapiens zinc finger protein 248 (ZNF248), transcript variant 1, mRNA [NM_021045]
A_23_P35343	0.521068	1.13472	-0.502095	-0.334257	0.668466	-0.599443	0.304208	-0.304208	ZNF248	Homo sapiens zinc finger protein 248 (ZNF248), transcript variant 1, mRNA [NM_021045]
A_23_P4416	0.261775	0.74863	-0.247749	-0.795305	0.416308	-1.52996	0.247749	-0.291729	ZNF287	Homo sapiens zinc finger protein 287 (ZNF287), mRNA [NM_020653]
A_32_P15958	1.61421	0.530596	-1.83262	-0.237854	0.237854	-0.510105	1.10758	-1.76088	ZNF295-AS1	Homo sapiens ZNF295 antisense RNA 1 (ZNF295-AS1), transcript variant 1, long non-coding RNA [NR_119384]
A_33_P3397323	-1.66141	-0.501674	0.701263	0.82561	-0.527238	0.732623	-1.28286	0.501674	ZNF441	Homo sapiens zinc finger protein 441 (ZNF441), mRNA [NM_152355]
A_23_P101476	-1.76052	-0.355751	1.167	0.570072	-0.394579	0.355751	-1.4859	0.867098	ZNF442	Homo sapiens zinc finger protein 442 (ZNF442), mRNA [NM_030824]
A_23_P309865	-1.65421	-0.180089	0.180089	0.566524	-0.253022	0.295053	-1.27471	0.661403	ZNF449	Homo sapiens zinc finger protein 449 (ZNF449), mRNA [NM_152695]
A_32_P116556	3.14431	0.0239413	-0.522397	-0.0239413	0.329346	-0.114594	3.5124	-0.284034	ZNF469	Homo sapiens zinc finger protein 469 (ZNF469), mRNA [NM_001127464]
A_33_P3331641	1.00452	0.809455	-1.07952	-0.417407	0.417407	-0.452906	1.05451	-1.25018	ZNF503-AS2	Homo sapiens ZNF503 antisense RNA 2 (ZNF503-AS2), transcript variant 5, long non-coding RNA [NR_110301]
A_33_P3299421	-0.861721	-0.175193	1.61916	0.705182	-0.193407	0.175192	-0.36663	1.73935	ZNF530	Homo sapiens zinc finger protein 530 (ZNF530), mRNA [NM_020880]
A_33_P3352822	-1.42368	-0.39738	0.577085	0.653309	-0.318238	0.391449	-1.64756	0.318238	ZNF547	Homo sapiens zinc finger protein 547 (ZNF547), mRNA [NM_173631]
A_23_P354827	-0.54333	-0.247517	0.0583091	1.56419	-0.24929	1.3969	-0.0583091	0.53435	ZNF550	Homo sapiens zinc finger protein 550 (ZNF550), transcript variant 1, mRNA [NM_001277090]
A_23_P108342	-1.54093	-0.247294	0.339868	0.622416	-0.255093	0.668314	-1.64011	0.247294	ZNF571	Homo sapiens zinc finger protein 571 (ZNF571), transcript variant 2, mRNA [NM_016536]
A_23_P301360	-1.78082	-0.158702	0.158702	0.458312	-0.204525	0.325707	-1.51066	0.418606	ZNF572	Homo sapiens zinc finger protein 572 (ZNF572), mRNA [NM_152412]
A_23_P321160	0.986962	0.273696	-1.27592	-0.273696	0.406596	-1.38473	1.35964	-0.48037	ZNF594	Homo sapiens zinc finger protein 594 (ZNF594), mRNA [NM_032530]
A_33_P3339687	-0.901932	-1.3768	0.346301	0.384728	-2.01643	0.430006	-0.346301	0.422278	ZNF669	Homo sapiens zinc finger protein 669 (ZNF669), transcript variant 1, mRNA [NM_024804]
A_33_P3283992	-1.9782	-0.668806	0.344882	0.12677	-0.12677	0.324139	-2.38749	0.185246	ZNF671	Homo sapiens zinc finger protein 671 (ZNF671), mRNA [NM_024833]
A_23_P50217	-2.29784	-0.461674	0.18715	0.343448	-0.18715	0.317838	-2.31241	0.234981	ZNF671	Homo sapiens zinc finger protein 671 (ZNF671), mRNA [NM_024833]
A_33_P3350778	-2.2044	-0.716823	0.84366	0.852843	-0.594562	0.594562	-1.87379	0.701982	ZNF699	Homo sapiens zinc finger protein 699 (ZNF699), mRNA [NM_198535]
A_23_P130444	-1.15503	-0.337045	1.12645	0.128712	-0.0715504	0.0715504	-1.25113	1.25772	ZNF701	Homo sapiens zinc finger protein 701 (ZNF701), transcript variant 2, mRNA [NM_018260]
A_33_P3273272	-0.990783	-0.867924	0.442757	0.74388	-0.80092	0.463129	-0.442757	0.733598	ZNF701	Homo sapiens zinc finger protein 701 (ZNF701), transcript variant 1, mRNA [NM_001172655]
A_33_P3231750	-1.28859	-0.317943	1.16344	0.562959	-0.666697	0.317943	-0.586788	1.45536	ZNF738	Homo sapiens zinc finger protein 738 (ZNF738), non-coding RNA [NR_027130]
A_33_P3285047	-0.888253	-0.4642	0.656251	0.888528	-0.453724	0.401651	-0.401651	0.847052	ZNF75A	Homo sapiens zinc finger protein 75a (ZNF75A), mRNA [NM_153028]
A_33_P3252730	-1.25531	-0.43949	1.35003	0.285058	0.0497856	-0.0497856	-0.757292	1.38887	ZNF788	Homo sapiens zinc finger family member 788 (ZNF788), non-coding RNA [NR_027049]
A_23_P39050	-1.42754	-0.12981	1.72359	0.554567	-0.129591	0.129591	-1.07825	1.46955	ZNF823	Homo sapiens zinc finger protein 823 (ZNF823), mRNA [NM_001080493]
A_33_P3306843	-1.35505	0.211784	-0.0813899	-0.36186	0.2889	9.64416	-0.883913	0.0813899	ZNF836	Homo sapiens zinc finger protein 836 (ZNF836), mRNA [NM_001102657]
A_33_P3247838	-1.66496	-0.247724	-0.0118625	0.548122	0.0118625	0.565963	-1.28637	0.0777733	ZNF844	Homo sapiens zinc finger protein 844 (ZNF844), mRNA [NM_001136501]
A_33_P3257042	-1.59848	-0.366524	1.60171	0.427786	-0.583369	0.366524	-1.17658	1.42445	ZNF850	Homo sapiens zinc finger protein 850 (ZNF850), transcript variant 1, mRNA [NM_001193552]
A_23_P302207	0.676361	0.477092	-2.57321	-0.312083	0.498917	0.0557644	-0.0557644	-3.01526	ZNF853	Homo sapiens zinc finger protein 853 (ZNF853), mRNA [NM_017560]
A_32_P930685	-1.05855	-0.414814	1.25599	0.581912	-0.551697	0.414814	-0.811501	1.53163	ZNF876P	Homo sapiens zinc finger protein 876, pseudogene (ZNF876P), non-coding RNA [NR_027481]
A_33_P3403254	-1.39047	-0.540862	0.103694	0.349319	-0.0487056	0.512631	-1.46666	0.0487051	ZNF878	Homo sapiens zinc finger protein 878 (ZNF878), mRNA [NM_001080404]
A_33_P3217332	-1.15707	-0.220943	1.29539	0.171365	-0.171365	0.270393	-0.820713	1.3637	ZNF93	Homo sapiens zinc finger protein 93 (ZNF93), mRNA [NM_031218]
A_24_P222997	-1.58331	-0.154743	0.747022	0.154743	-0.211977	0.382428	-1.2353	0.665936	ZRANB3	Homo sapiens zinc finger, RAN-binding domain containing 3 (ZRANB3), transcript variant 1, mRNA [NM_032143]
A_33_P3433873	-1.61134	-0.691829	2.0376	0.296058	-0.254342	-0.0535114	0.0535114	1.8029	ZWILCH	Homo sapiens zwilch kinetochore protein (ZWILCH), transcript variant 2, mRNA [NM_001287821]
A_33_P3212994	-3.00685	-1.14982	2.35216	0.798457	0.022342	-0.022342	-0.170533	1.90054	ZWINT	Homo sapiens ZW10 interacting kinetochore protein (ZWINT), transcript variant 2, mRNA [NM_032997]
A_23_P63789	-3.42838	-1.07036	2.23254	0.921104	-0.0537491	-0.00242996	0.00242996	1.77693	ZWINT	Homo sapiens ZW10 interacting kinetochore protein (ZWINT), transcript variant 2, mRNA [NM_032997]
A_23_P254888	1.90345	0.133646	-0.133646	-0.622556	0.299141	-0.255748	1.41646	-0.184754	ZYX	Homo sapiens zyxin (ZYX), transcript variant 1, mRNA [NM_003461]
A_33_P3233150	-1.10493	-0.162056	0.0524681	0.651322	0.534653	0.28508	-1.05084	-0.0524681	ZSWIM4	Homo sapiens zinc finger, SWIM-type containing 4 (ZSWIM4), mRNA [NM_023072]
A_23_P383118	0.234271	0.684261	-2.6672	0.0324202	0.635394	-0.0324202	-0.290413	-2.55353	ZSWIM5	Homo sapiens zinc finger, SWIM-type containing 5 (ZSWIM5), mRNA [NM_020883]
A_23_P210131	-1.59481	-0.133399	0.639061	0.720346	0.133399	-0.536688	-1.3082	0.80383		ankyrin repeat domain 36C [Source:HGNC Symbol;Acc:32946] [ENST00000528268]
A_23_P388146	-2.54732	-2.73169	1.64316	0.23119	-1.11155	0.187193	-0.187193	1.79353		Homo sapiens zinc finger protein 587, mRNA (cDNA clone IMAGE:4153939), with apparent retained intron. [BC011243]
A_33_P3390753	0.635948	0.7218	-1.01409	-0.698152	0.661608	-0.546842	0.546842	-0.86196
A_33_P3260455	2.32456	0.362137	-1.38903	-0.0783825	0.0562139	-0.0562139	2.48705	-0.85001
A_24_P24685	-1.06994	-1.6492	1.50429	0.272305	-1.25717	-0.0519838	0.0519838	1.48004
A_33_P3213089	0.549545	0.900137	-0.8988	-0.601612	0.654849	-1.36333	0.492654	-0.492654		sorting nexin 18 pseudogene 3 [Source:HGNC Symbol;Acc:39611] [ENST00000565670]
A_33_P3407691	-1.05596	-0.139632	0.57713	1.00436	0.139632	-0.379985	-2.02578	1.10771
A_33_P3307073	0.381442	-1.78568	-0.381442	1.26451	-1.9736	1.12114	0.640214	-0.516464		DA455367 CTONG2 Homo sapiens cDNA clone CTONG2028771 5', mRNA sequence [DA455367]
A_33_P3239765	0.0324965	0.628226	-0.266175	-0.0324965	-0.145733	3.90058	-0.609313	2.13113		Homo sapiens cDNA FLJ42830 fis, clone BRCAN2017905. [AK124820]
A_32_P88880	-0.111564	1.26343	-1.15961	0.133419	0.882433	0.111564	-0.327212	-1.07683		PREDICTED: Homo sapiens uncharacterized LOC101930664 (LOC101930664), ncRNA [XR_247507]
A_32_P424761	-0.231207	0.567308	0.231207	0.728436	0.610562	-0.472196	-0.465118	-0.636409		myelin regulatory factor-like [Source:HGNC Symbol;Acc:26316] [ENST00000299350]
A_33_P3419945	0.033637	1.90992	-0.623763	-0.050766	1.39371	0.853901	-0.033637	-0.93176		Homo sapiens cDNA FLJ27214 fis, clone SYN03752. [AK130724]
A_24_P312325	-1.81142	0.0622702	-1.22544	1.9681	0.498521	-0.000990868	-1.5865	0.000990868		Homo sapiens mRNA for hypothetical protein (C8ORF15). [AJ312027]
A_33_P3407049	1.33879	0.647557	-1.68174	-0.647557	0.802214	-1.75827	1.16047	-0.999966
A_33_P3325851	-0.67358	0.907312	0.0749912	0.1005	0.899029	-0.0749917	-1.19144	-1.29158
A_24_P49747	-1.3148	-1.33839	1.52231	0.08709	-1.1551	-0.0136318	0.0136318	1.57688
A_33_P3294089	0.54234	2.01796	-0.542339	-0.830511	2.33167	-1.48848	0.600665	-0.845304
A_33_P3346533	-0.633738	-0.814362	1.89978	0.089416	-0.351372	-0.089416	0.198352	1.59587
A_33_P3325978	-0.0445881	-1.74909	-0.511187	0.398814	-1.49409	0.296318	0.0445881	0.0458422		AY247741 TRB2 protein {Bos taurus} (exp=-1; wgp=0; cg=0), partial (55%) [THC2607344]
A_33_P3283201	-0.789185	0.257067	-0.246884	1.43966	0.33163	-0.590004	-1.16774	0.246884		Homo sapiens cDNA FLJ45443 fis, clone BRSSN2012157. [AK128779]
A_33_P3325808	0.0839071	-1.57339	0.817147	-0.231452	-1.29792	-0.0839071	0.269593	0.599495
A_33_P3329352	-0.921943	-0.410994	2.34558	0.245364	-0.152004	-0.0496566	0.0496566	1.79918
A_32_P152696	-2.57603	-3.69937	1.8847	0.126414	-0.959355	0.254221	-0.126414	2.29407
A_33_P3343828	0.900495	0.729568	-0.729568	-0.795745	0.861397	-1.45541	1.2419	-0.849684		Homo sapiens cDNA FLJ44722 fis, clone BRACE3022847. [AK126677]
A_33_P3424010	-0.599926	0.514332	0.369949	0.345039	0.612999	-0.567772	-0.838269	-0.345039		T cell receptor beta variable 7-8 [Source:HGNC Symbol;Acc:12242] [ENST00000390359]
A_33_P3317460	-2.27571	0.223593	0.0985963	-0.304698	0.256118	-0.0731118	-1.86945	0.0731118
A_33_P3289386	0.262342	0.989745	-0.450066	0.0185652	0.955831	-1.93678	-0.0185652	-0.0896244		Homo sapiens cDNA FLJ44638 fis, clone BRACE2027312. [AK126601]
A_33_P3741059	0.918694	0.21067	-0.610798	-0.638944	-0.197069	-1.31632	1.38897	0.197069		Homo sapiens mRNA; cDNA DKFZp667K053 (from clone DKFZp667K053). [AL832882]
A_32_P113812	0.52679	-1.43694	-0.725849	1.36339	-1.45905	1.56305	0.884898	-0.52679		Q9HBY7_HUMAN (Q9HBY7) Regulatory erythroid kinase long form (Dual-specificity tyrosine-phosphorylation regulated kinase 3 long isoform) (Dual-specificity tyrosine-(Y)-phosphorylation regulated kinase 3), partial (4%) [THC2689950]
A_33_P3237891	-0.856286	0.433415	0.126545	0.46328	0.810289	-0.855822	-1.24454	-0.126545		chimerin 2 [Source:HGNC Symbol;Acc:1944] [ENST00000409922]
A_32_P151823	2.71473	-0.0123467	-0.850898	0.139552	-0.217045	0.0123467	2.78256	-0.538438		Homo sapiens similar to solute carrier family 16 (monocarboxylic acid transporters), member 14, mRNA (cDNA clone IMAGE:5726657). [BC040619]
A_33_P3333523	0.551655	0.743741	-0.214608	-1.06928	0.214608	-0.814628	0.462119	-0.430059
A_33_P3398727	1.17343	0.846157	-2.75821	-0.0688815	0.0688815	-0.157503	1.65722	-1.34905		Homo sapiens cDNA clone IMAGE:5270501. [BC041856]
A_33_P3392350	0.471358	1.08592	-0.954159	-0.213574	0.146412	-0.146412	0.689318	-0.538372
A_32_P88905	0.0936928	1.7477	-0.249759	-0.257237	1.31275	-0.0791302	0.0791302	-0.688158
A_32_P36143	0.107178	1.23878	-0.735292	-0.107178	1.28445	-0.519966	0.134106	-0.801912		AL523350 Homo sapiens NEUROBLASTOMA COT 25-NORMALIZED Homo sapiens cDNA clone CS0DC001YL20 5-PRIME, mRNA sequence [AL523350]
A_33_P3271121	1.42867	-1.7325	-1.75032	1.61033	-2.28334	1.66991	2.11185	-1.42867
A_33_P3247678	-0.707899	-0.759861	-0.0441198	1.23226	0.215741	0.0441198	-0.178706	0.860237
A_33_P3259902	-0.791205	-0.301356	2.1758	0.52048	-0.128303	0.0440464	-0.0440464	1.79877
A_33_P3392192	2.13846	-0.258443	-1.20103	0.00171804	0.221969	-0.00171804	2.58118	-1.30252		Homo sapiens MSTP131 (MST131) mRNA, complete cds. [AF176921]
A_24_P358146	-0.791349	-1.5764	1.75832	0.598163	-1.0479	0.163846	-0.163845	1.21131
A_33_P3311668	0.110736	1.03159	-0.00410414	0.00410414	0.267378	-0.60351	-0.654383	-0.0553441		aa43c10.r1 Soares_NhHMPu_S1 Homo sapiens cDNA clone IMAGE:823698 5', mRNA sequence [AA489744]
A_24_P195286	-0.558914	-0.961657	1.61296	-0.144115	-0.702723	0.144115	0.234875	1.54662
A_33_P3225983	-1.5226	-0.109639	0.413668	0.477886	0.109639	-0.811979	-1.50049	0.754485
A_33_P3287195	-0.628921	-0.236158	0.0378447	-0.0378447	0.0530024	3.00211	-0.208097	0.153544		Homo sapiens clone FP18376 unknown mRNA. [AY129018]
A_33_P3301394	-0.779839	-0.305949	2.0757	0.455869	-0.0505152	0.0266561	-0.0266561	1.75776
A_33_P3329043	2.44365	0.166659	-0.432063	-0.0202246	0.0202246	-0.248954	2.04807	-0.454929		Homo sapiens cDNA clone IMAGE:6086903, partial cds. [BC073826]
A_33_P3227556	-1.05823	-0.544087	1.09184	0.3396	-0.23781	0.23781	-0.775989	1.71553
A_33_P3377090	0.282881	0.822463	-0.96035	-0.729126	0.272061	-0.271963	0.271963	-0.598185
A_33_P3235905	2.59328	-0.593926	-0.0132418	0.0270271	-0.756958	0.0132418	2.14868	-0.540423		PREDICTED: Homo sapiens uncharacterized LOC100996374 (LOC100996374), misc_RNA [XR_159295]
A_33_P3275255	-1.60346	-0.149728	0.149728	1.4091	0.747978	-0.268828	-0.924399	0.798079		Homo sapiens clone HLS_IMAGE_281777 mRNA sequence. [DQ786257]
A_33_P3297297	-0.0436177	0.312381	0.0436177	0.30988	0.562747	-0.360498	-0.79403	-1.05174
A_24_P67681	-1.05618	-1.6587	1.1986	0.112335	-1.27437	-0.0693994	0.0693994	1.44347
A_33_P3322082	-0.816999	0.637329	-0.354298	1.6348	0.921298	-0.748149	-0.975413	0.354298		AGENCOURT_8818087 NIH_MGC_18 Homo sapiens cDNA clone IMAGE:6422031 5', mRNA sequence [BQ934349]
A_32_P204722	-1.57003	-0.615707	2.36539	0.752982	-0.089102	0.089102	-0.595232	1.906		HSU09087 thymopoietin beta {Homo sapiens} (exp=-1; wgp=0; cg=0), partial (28%) [THC2520108]
A_33_P3354792	-0.146121	1.34098	0.385509	0.278564	-0.0871863	-0.83648	-0.489269	0.0871859		Uncharacterized protein; cDNA FLJ43200 fis, clone FEBRA2007793 [Source:UniProtKB/TrEMBL;Acc:Q6ZUY9] [ENST00000597278]
A_33_P3309859	1.0723	0.48907	0.150903	-1.02371	-0.268919	-0.745359	1.09674	-0.150903
A_33_P3416414	-0.0210509	-1.17828	1.45589	0.0210509	-1.40028	0.468479	-0.121734	1.17636
A_33_P3349840	-0.773695	-0.204404	2.19466	0.252952	-0.105894	0.0711942	-0.0711942	1.87695
A_33_P3376925	0.0818243	-1.62696	0.666546	-0.219505	-1.11718	-0.0818243	0.316744	0.676078
A_33_P3334250	1.28899	-0.088737	-1.11997	0.0887365	-0.221393	0.254288	1.16597	-0.275009		AGENCOURT_15623726 NIH_MGC_147 Homo sapiens cDNA clone IMAGE:30531684 5', mRNA sequence [CF593606]
A_33_P3263538	-0.59989	1.40222	-0.359619	1.32105	1.44985	-0.312077	-0.99874	0.312077		nuclear paraspeckle assembly transcript 1 (non-protein coding) [Source:HGNC Symbol;Acc:30815] [ENST00000501122]
A_33_P3263157	-0.762412	-0.288152	2.16809	0.290924	0.0115709	-0.0115709	-0.0898247	1.91829
A_33_P3378880	-1.84539	-1.51024	2.63413	0.969553	0.0120299	-0.0120299	-1.01244	1.60657		histone cluster 1, H4c [Source:HGNC Symbol;Acc:4787] [ENST00000377803]
A_24_P126741	0.283507	0.8819	-1.72862	-0.246951	-0.0697699	0.0697699	0.175309	-1.47909
A_33_P3301097	0.136777	1.21431	0.0847292	-0.455522	1.02709	-0.492158	-0.0847292	-0.773893
A_33_P3325429	0.536203	0.481135	0.00599146	-0.00599194	0.386934	-1.68858	-0.235961	-0.063849		T cell receptor beta variable 5-8 [Source:HGNC Symbol;Acc:12225] [ENST00000565894]
A_24_P896205	0.3987	0.891626	-1.36663	-0.392236	0.957414	-0.400353	0.392236	-1.35558		HSA312319 OVARIAN/Breast septin gamma {Homo sapiens} (exp=-1; wgp=0; cg=0), partial (21%) [THC2583659]
A_33_P3231814	1.65339	0.400354	-0.384226	-0.413691	0.134751	-0.382254	2.06005	-0.134751		Homo sapiens cDNA clone IMAGE:4801360. [BC030764]
B
ProbeName	G1	G1	G1	S	S	G2	G2	G2	Gene Symbol	Description
A_24_P13041	-2.2343	-2.3381	-2.55103	0.0236313	-0.00572991	0.00572991	0.371063	0.371881	RTKN2	Homo sapiens rhotekin 2 (RTKN2), transcript variant 1, mRNA [NM_145307]
A_32_P471485	-2.01509	-1.85429	-1.67723	-0.178713	0.178713	0.856483	0.45401	0.540552	RTKN2	Homo sapiens rhotekin 2 (RTKN2), transcript variant 2, mRNA [NM_001282941]
A_33_P3807062	-2.00162	-2.4981	-2.56835	-0.150137	0.150137	0.44841	0.414476	0.371008	HJURP	Homo sapiens Holliday junction recognition protein (HJURP), transcript variant 1, mRNA [NM_018410]
A_23_P345707	-1.8609	-1.99112	-2.0276	-0.0210657	0.0210657	0.484622	0.429735	0.431022	TICRR	Homo sapiens TOPBP1-interacting checkpoint and replication regulator (TICRR), mRNA [NM_152259]
A_23_P385861	-1.80054	-2.12	-2.15276	-0.0691218	0.0691218	0.689771	0.751907	0.915803	CDCA2	Homo sapiens cell division cycle associated 2 (CDCA2), mRNA [NM_152562]
A_24_P322354	-1.79013	-1.8669	-1.6609	0.0903845	0.0908203	0.126202	-0.0903845	0.132748	SKA1	Homo sapiens spindle and kinetochore associated complex subunit 1 (SKA1), transcript variant 1, mRNA [NM_001039535]
A_24_P296254	-1.75595	-2.03289	-2.0019	-0.213261	0.213261	1.64321	1.12441	1.18508	ARHGAP11A	Homo sapiens Rho GTPase activating protein 11A (ARHGAP11A), transcript variant 1, mRNA [NM_014783]
A_33_P3254606	-1.69303	-1.77349	-2.09693	0.426339	0.149089	-0.0374851	0.270834	0.0374851	WDR62	Homo sapiens WD repeat domain 62 (WDR62), transcript variant 1, mRNA [NM_001083961]
A_23_P57588	-1.672	-2.02271	-1.86577	0.0370235	-0.0370235	0.673732	0.741489	0.587894	GTSE1	Homo sapiens G-2 and S-phase expressed 1 (GTSE1), mRNA [NM_016426]
A_23_P420551	-1.65972	-1.4607	-1.53081	0.0495405	-0.0495405	0.175076	0.684773	0.352714	CIT	Homo sapiens citron rho-interacting serine/threonine kinase (CIT), transcript variant 2, mRNA [NM_007174]
A_24_P214231	-1.64029	-1.77514	-1.70891	0.0829141	0.044575	0.150968	-0.044575	0.0948732	STIL	Homo sapiens SCL/TAL1 interrupting locus (STIL), transcript variant 1, mRNA [NM_001048166]
A_24_P314571	-1.55652	-1.66129	-1.6687	0.638082	0.760535	-0.200643	0.424778	0.200643	SPC24	SPC24, NDC80 kinetochore complex component [Source:HGNC Symbol;Acc:26913] [ENST00000592540]
A_23_P52017	-1.53677	-1.9	-1.81801	-0.0418849	0.0418849	0.873801	1.3206	1.34808	ASPM	Homo sapiens asp (abnormal spindle) homolog, microcephaly associated (Drosophila) (ASPM), transcript variant 1, mRNA [NM_018136]
A_33_P3288159	-1.53628	-1.94002	-1.61995	-0.0970774	0.0970774	1.08065	1.31998	1.54654	ASPM	Homo sapiens asp (abnormal spindle) homolog, microcephaly associated (Drosophila) (ASPM), transcript variant 1, mRNA [NM_018136]
A_23_P49459	-1.49036	-1.56096	-1.53302	0.0277734	-0.0240731	0.0240731	0.034656	0.0821223	LOC81691	Homo sapiens exonuclease NEF-sp (LOC81691), transcript variant 1, mRNA [NM_030941]
A_33_P3321293	-1.48368	-1.89476	-1.78361	0.11892	-0.11892	0.289865	0.732669	0.45484	IQGAP3	Homo sapiens IQ motif containing GTPase activating protein 3 (IQGAP3), mRNA [NM_178229]
A_23_P89941	-1.43745	-1.40476	-1.27677	0.109299	0.0456176	-0.0456176	0.229046	0.170257	CDKN2D	Homo sapiens cyclin-dependent kinase inhibitor 2D (p19, inhibits CDK4) (CDKN2D), transcript variant 1, mRNA [NM_001800]
A_23_P155969	-1.41066	-1.63798	-1.69779	0.0310104	0.0563896	-0.00427413	0.00427413	0.125566	PLK4	Homo sapiens polo-like kinase 4 (PLK4), transcript variant 1, mRNA [NM_014264]
A_33_P3378334	-1.40186	-1.35865	-1.37327	0.140328	-0.0556593	0.133183	0.0556593	0.147418	SMC2	Homo sapiens structural maintenance of chromosomes 2 (SMC2), transcript variant 1, mRNA [NM_001042550]
A_23_P386241	-1.27186	-1.63139	-1.59447	-0.0525064	0.0525064	1.10491	0.881523	0.819623	FAM110A	Homo sapiens family with sequence similarity 110, member A (FAM110A), transcript variant 3, mRNA [NM_001042353]
A_23_P80008	-1.26866	-1.54226	-1.52824	0.0291224	-0.0291224	0.867382	0.926072	0.451291	MYLK2	Homo sapiens myosin light chain kinase 2 (MYLK2), mRNA [NM_033118]
A_33_P3210363	-1.25103	-1.25796	-1.30941	0.200404	0.17522	-0.0185184	0.117692	0.0185184	TMPO-AS1	Homo sapiens TMPO antisense RNA 1 (TMPO-AS1), long non-coding RNA [NR_027157]
A_33_P3339361	-1.24251	-1.51051	-1.63162	0.0996499	-0.0996499	0.853387	0.724893	0.676825	ARHGAP11A	Homo sapiens Rho GTPase activating protein 11A (ARHGAP11A), transcript variant 2, mRNA [NM_199357]
A_32_P96692	-1.17193	-1.14088	-1.13159	-0.163483	0.163483	0.215541	0.325323	0.410584	POLH	Homo sapiens polymerase (DNA directed), eta (POLH), transcript variant 1, mRNA [NM_006502]
A_33_P3230548	-1.11751	-1.39185	-1.40742	-0.0669012	0.0669012	1.12499	1.56344	1.54875	KIF14	Homo sapiens kinesin family member 14 (KIF14), mRNA [NM_014875]
A_33_P3327165	-0.913856	-1.00154	-0.959097	0.054194	-0.054194	0.499928	0.590811	0.647027	CCDC18	Homo sapiens coiled-coil domain containing 18 (CCDC18), mRNA [NM_206886]
A_33_P3377691	-0.863218	-0.962407	-0.828209	-0.0192103	0.181843	0.0192103	0.04705	0.18117	C4orf46	Homo sapiens chromosome 4 open reading frame 46 (C4orf46), transcript variant 1, mRNA [NM_001008393]
A_24_P194714	-0.832841	-0.735942	-0.63519	-0.0378928	0.0378928	0.786753	1.21795	1.1063	UBALD2	Homo sapiens UBA-like domain containing 2 (UBALD2), mRNA [NM_182565]
A_33_P3691860	-0.815939	-0.900649	-0.791872	0.031302	-0.031302	0.0318708	0.212581	0.286743	FAM122B	Homo sapiens family with sequence similarity 122B (FAM122B), transcript variant 2, mRNA [NM_001166599]
A_24_P945000	-0.790072	-0.575099	-0.604617	-0.00784683	0.00784683	0.274522	0.335204	0.313216	SKA2	Homo sapiens spindle and kinetochore associated complex subunit 2 (SKA2), transcript variant 1, mRNA [NM_182620]
A_23_P127522	-0.674125	-1.02666	-0.627816	-0.106312	0.106312	1.17844	0.964601	1.09537	HYLS1	Homo sapiens hydrolethalus syndrome 1 (HYLS1), transcript variant 1, mRNA [NM_145014]
A_23_P257043	-0.621998	-0.549054	-0.514098	0.116171	-0.116171	1.87143	1.91043	2.28977	GEM	Homo sapiens GTP binding protein overexpressed in skeletal muscle (GEM), transcript variant 1, mRNA [NM_005261]
A_24_P225616	-0.47841	-0.660207	-0.588749	1.9683	1.72731	0.00502491	-0.00502491	0.341339	RRM2	Homo sapiens ribonucleotide reductase M2 (RRM2), transcript variant 2, mRNA [NM_001034]
A_23_P367899	-0.470623	-0.609913	-0.798488	0.0173068	-0.0173068	1.14355	1.15365	0.955833	EPOR	Homo sapiens erythropoietin receptor (EPOR), transcript variant 1, mRNA [NM_000121]
A_23_P71830	-0.442999	-0.442365	-0.51253	0.0033524	-0.0033524	0.104138	0.0424321	0.178541	ZBTB26	Homo sapiens zinc finger and BTB domain containing 26 (ZBTB26), mRNA [NM_020924]
A_23_P338505	-0.428023	-0.458825	-0.505713	0.464111	0.438062		0.428023	0.458095	C19orf40	Homo sapiens chromosome 19 open reading frame 40 (C19orf40), mRNA [NM_152266]
A_33_P3289426	-0.372598	-0.447778	-0.330181	0.0867577	0.150837	0.0129213	0.000825882	-0.000825882	ZNF775	Homo sapiens zinc finger protein 775 (ZNF775), mRNA [NM_173680]
A_33_P3268368	-0.339846	-0.275712	-0.131606	0.0839081	-0.0839081	0.725884	0.792057	0.78259	FZR1	Homo sapiens fizzy/cell division cycle 20 related 1 (Drosophila) (FZR1), transcript variant 2, mRNA [NM_016263]
A_33_P3230017	-0.259828	-0.544616	-0.700545	-0.0679565	0.0679565	1.27615	1.27248	1.23064	AURKAPS1	Homo sapiens aurora kinase A pseudogene 1 (AURKAPS1), non-coding RNA [NR_001587]
A_33_P3302428	-0.229476	-0.250705	-0.19202	0.0848217	0.0492001	0.0193644	-0.0096159	0.0096159	TNRC6C	Homo sapiens trinucleotide repeat containing 6C (TNRC6C), transcript variant 1, mRNA [NM_001142640]
A_33_P3304668	-0.128777	-0.196322	0.128777	-1.98695	-1.99944	0.278265	0.754003	0.753096	COL1A1	Homo sapiens collagen, type I, alpha 1 (COL1A1), mRNA [NM_000088]
A_33_P3272558	-0.105587	-0.156681	-0.252532	0.789751	0.690879	-0.0258746	0.0798116	0.0258746	NCAPH2	Homo sapiens non-SMC condensin II complex, subunit H2 (NCAPH2), transcript variant 3, mRNA [NM_001185011]
A_24_P941336	0.0209322	0.0218716	-0.0209322	0.273025	0.329042	-0.0993261	-0.156853	-0.122124	TSR1	Homo sapiens TSR1, 20S rRNA accumulation, homolog (S. cerevisiae) (TSR1), mRNA [NM_018128]
A_23_P75889	0.0313268	-0.0156312	0.0156312	0.394335	0.315725	-0.148942	-0.071569	-0.133643	PSMD13	Homo sapiens proteasome (prosome, macropain) 26S subunit, non-ATPase, 13 (PSMD13), transcript variant 2, mRNA [NM_175932]
A_23_P370989	0.0496736	0.0276713	-0.0276713	0.484397	0.443207	-1.09191	-1.12728	-0.967525	MCM4	Homo sapiens minichromosome maintenance complex component 4 (MCM4), transcript variant 1, mRNA [NM_005914]
A_23_P93823	0.10662	-0.0850511	0.0850511	0.71994	0.595227	-0.61628	-0.720037	-0.666003	RFC2	Homo sapiens replication factor C (activator 1) 2, 40kDa (RFC2), transcript variant 1, mRNA [NM_181471]
A_23_P80032	0.13476	-0.0163198	0.0163198	0.638377	0.639576	-1.09765	-0.869936	-0.872193	E2F1	Homo sapiens E2F transcription factor 1 (E2F1), mRNA [NM_005225]
A_24_P305662	0.209778	0.298714	0.331749	-0.0565324	0.0565324	-0.441987	-0.366895	-0.46203	TRMT2A	Homo sapiens tRNA methyltransferase 2 homolog A (S. cerevisiae) (TRMT2A), transcript variant 1, mRNA [NM_022727]
A_23_P259344	0.321273	0.427588	0.285534	0.0257041	-0.0257041		-1.66291	-1.75432	CECR6	Homo sapiens cat eye syndrome chromosome region, candidate 6 (CECR6), transcript variant 1, mRNA [NM_031890]
A_24_P365015	0.322919	0.162803	0.158081	-1.87815	-1.4003	0.00956512	-0.0507467	-0.00956512	HOXB13	Homo sapiens homeobox B13 (HOXB13), mRNA [NM_006361]
A_33_P3350074	0.36633	0.174607	0.200275	-0.0601249	0.0601249	-0.658211	-0.602264	-0.572917	SLC25A19	Homo sapiens solute carrier family 25 (mitochondrial thiamine pyrophosphate carrier), member 19 (SLC25A19), transcript variant 1, mRNA [NM_001126121]
A_33_P3407895	0.479699	0.44832	0.480278	-0.397899	-0.606457	-0.0243232	0.0243235	-0.0446372	RINL	Homo sapiens Ras and Rab interactor-like (RINL), transcript variant 1, mRNA [NM_001195833]
A_23_P145485	0.766346	0.519482	0.51678	-0.127072	0.127072	-0.835436	-0.854458	-0.740895	ULBP2	Homo sapiens UL16 binding protein 2 (ULBP2), mRNA [NM_025217]
A_23_P28120	0.817354	0.72542	0.645756	0.10047	-0.10047	-0.273845	-0.287684	-0.253682	SIX2	Homo sapiens SIX homeobox 2 (SIX2), mRNA [NM_016932]
A_24_P91991	0.907201	1.17112	1.03366	-0.32976	-0.426291	-0.144871	-0.0418153	0.0418153	NAT8L	Homo sapiens N-acetyltransferase 8-like (GCN5-related, putative) (NAT8L), mRNA [NM_178557]
A_33_P3237784	0.946257	0.703901	0.725452	-0.826266	-0.676098	-0.101989	0.0387425	-0.0387425	PORCN	Homo sapiens porcupine homolog (Drosophila) (PORCN), transcript variant F, mRNA [NM_001282167]
A_23_P78608	0.96847	0.900047	0.975357	-0.247712	-0.270727	-0.233282	0.0218611	-0.0218611	DENND1C	Homo sapiens DENN/MADD domain containing 1C (DENND1C), transcript variant 1, mRNA [NM_024898]
A_23_P155376	1.0732	0.929881	1.16057	-0.53382	-0.660748	-0.255976	-0.0647383	0.0647383	CRELD1	Homo sapiens cysteine-rich with EGF-like domains 1 (CRELD1), transcript variant 2, mRNA [NM_015513]
C
ProbeName	G1	G1	G1	S	S	G2	G2	G2	Gene Symbol	Description
A_24_P297539	-2.93528	-2.35817	-2.37634	-0.304853	0.304853	0.448015	1.17721	0.876825	UBE2C	Homo sapiens ubiquitin-conjugating enzyme E2C (UBE2C), transcript variant 4, mRNA [NM_181801]
A_23_P416468	-2.84356	-2.31265	-2.24165	-0.131757	0.131757	0.976128	1.63091	1.60136	PIF1	Homo sapiens PIF1 5'-to-3' DNA helicase (PIF1), transcript variant 2, mRNA [NM_025049]
A_23_P323751	-2.71163	-2.63887	-2.60852	-0.227337	0.227337	0.766569	1.04371	1.01036	FAM83D	Homo sapiens family with sequence similarity 83, member D (FAM83D), mRNA [NM_030919]
A_24_P218979	-2.35126	-1.96746	-1.94479	-0.140831	0.141504	0.140831	0.721337	0.582654	CDCA3	Homo sapiens cell division cycle associated 3 (CDCA3), mRNA [NM_031299]
A_33_P3333187	-2.35076	-1.90747	-2.17078	0.215694	-0.215694	0.582167	0.935842	0.531652
A_33_P3807062	-2.31242	-2.10772	-2.02954	0.00808144	0.142122	-0.00808144	0.495885	0.132137	HJURP	Homo sapiens Holliday junction recognition protein (HJURP), transcript variant 1, mRNA [NM_018410]
A_23_P46539	-2.29362	-2.22481	-1.9041	-0.14745	0.281142	0.14745	0.78148	0.878112	PSRC1	Homo sapiens proline/serine-rich coiled-coil 1 (PSRC1), transcript variant 1, mRNA [NM_032636]
A_23_P130182	-2.28358	-2.41329	-2.45186	0.0572438	0.24361	0.0614724	0.344398	-0.0572438	AURKB	Homo sapiens aurora kinase B (AURKB), transcript variant 1, mRNA [NM_004217]
A_23_P118834	-2.28356	-2.18178	-2.29358	-0.0756345	0.0756345	0.340802	0.343276	0.194346	TOP2A	Homo sapiens topoisomerase (DNA) II alpha 170kDa (TOP2A), mRNA [NM_001067]
A_24_P413884	-2.25668	-2.21354	-2.30124	-0.238677	0.238677	0.637975	0.9287	0.652964	CENPA	Homo sapiens centromere protein A (CENPA), transcript variant 1, mRNA [NM_001809]
A_32_P198731	-2.23991	-2.37921	-3.08199	-0.143943	0.158843	0.845804	1.05656	0.143943	NEURL1B	Homo sapiens neuralized E3 ubiquitin protein ligase 1B (NEURL1B), mRNA [NM_001142651]
A_23_P388146	-2.19976	-1.91678	-1.88255	-0.138188	0.138188	0.575301	1.0249	1.1244		Homo sapiens zinc finger protein 587, mRNA (cDNA clone IMAGE:4153939), with apparent retained intron. [BC011243]
A_32_P151800	-2.17982	-1.48418	-2.03603	-0.00232267	0.00232267	0.783323	0.957889	0.652354	FAM72D	Homo sapiens family with sequence similarity 72, member D (FAM72D), mRNA [NM_207418]
A_23_P116387	-2.17524	-2.23445	-1.81711	-0.158465	0.180284	0.158465	0.432745	0.16125	INCENP	Homo sapiens inner centromere protein antigens 135/155kDa (INCENP), transcript variant 1, mRNA [NM_001040694]
A_23_P138507	-2.11477	-2.12844	-2.02202	-0.198811	0.473314	0.198811	0.63592	0.609629	CDK1	Homo sapiens cyclin-dependent kinase 1 (CDK1), transcript variant 1, mRNA [NM_001786]
A_24_P193592	-2.07871	-2.1833	-2.48153	-0.0603175	0.0603175	0.40745	0.759032	0.064055	CCNF	Homo sapiens cyclin F (CCNF), mRNA [NM_001761]
A_33_P3256738	-2.07083	-1.35219	-1.76568	-0.0442817	0.0442817	0.216242	0.534837	0.0675576	ARHGEF39	Homo sapiens Rho guanine nucleotide exchange factor (GEF) 39 (ARHGEF39), mRNA [NM_032818]
A_23_P50108	-2.03679	-2.10989	-1.93637	0.0119967	0.270989	-0.0119967	0.194342	0.207892	NDC80	Homo sapiens NDC80 kinetochore complex component (NDC80), mRNA [NM_006101]
A_33_P3242952	-1.9733	-1.81358	-2.13015	0.104143	-0.104143	0.704409	0.858886	0.635043	FAM72A	Homo sapiens family with sequence similarity 72, member A (FAM72A), mRNA [NM_001123168]
A_23_P131866	-1.95932	-1.68285	-2.18638	-0.221284	0.221284	0.837976	1.31614	1.01689	AURKA	Homo sapiens aurora kinase A (AURKA), transcript variant 1, mRNA [NM_198433]
A_23_P70249	-1.93198	-1.89718	-1.86783	-0.03933	0.03933	0.444767	0.592287	0.601138	CDC25C	Homo sapiens cell division cycle 25C (CDC25C), transcript variant 1, mRNA [NM_001790]
A_33_P3374205	-1.9216	-1.6798	-1.43214	0.0811009	-0.0811009	0.172202	0.280249	0.149764	MKI67	Homo sapiens marker of proliferation Ki-67 (MKI67), transcript variant 1, mRNA [NM_002417]
A_23_P57588	-1.89557	-1.58418	-1.65956	-0.0615697	0.0615697	0.315142	0.602339	0.244106	GTSE1	Homo sapiens G-2 and S-phase expressed 1 (GTSE1), mRNA [NM_016426]
A_23_P150935	-1.89315	-1.79607	-1.45998	0.18171	-0.18171	0.698788	0.762175	1.00387	TROAP	Homo sapiens trophinin associated protein (TROAP), transcript variant 1, mRNA [NM_005480]
A_23_P375	-1.80223	-1.65884	-1.70888	-0.124551	0.124551	0.361833	0.63989	0.585714	CDCA8	Homo sapiens cell division cycle associated 8 (CDCA8), transcript variant 2, mRNA [NM_018101]
A_23_P48835	-1.79948	-1.81844	-1.65254	0.0155673	-0.0155673	0.204939	0.369282	0.370712	KIF23	Homo sapiens kinesin family member 23 (KIF23), transcript variant 1, mRNA [NM_138555]
A_23_P34788	-1.79809	-1.67906	-1.78469	-0.205263	0.205263	0.316282	0.599376	0.494594	KIF2C	Homo sapiens kinesin family member 2C (KIF2C), mRNA [NM_006845]
A_23_P385861	-1.79087	-2.07878	-1.84317	0.205985	-0.101848	0.283863	0.280309	0.101848	CDCA2	Homo sapiens cell division cycle associated 2 (CDCA2), mRNA [NM_152562]
A_33_P3230548	-1.78996	-1.86862	-1.64406	0.301107	-0.301107	0.72704	0.516229	0.653289	KIF14	Homo sapiens kinesin family member 14 (KIF14), mRNA [NM_014875]
A_23_P100127	-1.75003	-1.69217	-1.44894	0.0552425	-0.0552425	0.233199	0.301343	0.22611	CASC5	Homo sapiens cancer susceptibility candidate 5 (CASC5), transcript variant 1, mRNA [NM_170589]
A_23_P52017	-1.74924	-1.49748	-1.33429	0.0988512	-0.0988512	0.570168	0.807626	0.697566	ASPM	Homo sapiens asp (abnormal spindle) homolog, microcephaly associated (Drosophila) (ASPM), transcript variant 1, mRNA [NM_018136]
A_33_P3230254	-1.73826	-1.44951	-1.58208	0.230656	0.121108	-0.0728183	0.524504	0.0728183	NCAPG	Homo sapiens non-SMC condensin I complex, subunit G (NCAPG), transcript variant 1, mRNA [NM_022346]
A_24_P227091	-1.73795	-1.48241	-1.3632	0.0276494	-0.0276494	0.0957599	0.19348	0.0752301	KIF11	Homo sapiens kinesin family member 11 (KIF11), mRNA [NM_004523]
A_23_P58321	-1.73668	-1.84571	-1.82734	-0.147794	0.147794	0.452034	0.596658	0.372842	CCNA2	Homo sapiens cyclin A2 (CCNA2), mRNA [NM_001237]
A_23_P35219	-1.72387	-1.18015	-1.5175	0.231335	-0.231335	0.750301	0.978227	0.705589	NEK2	Homo sapiens NIMA-related kinase 2 (NEK2), transcript variant 1, mRNA [NM_002497]
A_23_P388812	-1.71203	-1.84077	-1.64295	-0.0524712	0.246627	0.0878954	0.0524712	0.232528	CKAP2L	Homo sapiens cytoskeleton associated protein 2-like (CKAP2L), mRNA [NM_152515]
A_23_P88331	-1.70711	-1.62843	-1.55601	-0.124252	0.124252	0.453816	0.717607	0.649797	DLGAP5	Homo sapiens discs, large (Drosophila) homolog-associated protein 5 (DLGAP5), transcript variant 1, mRNA [NM_014750]
A_33_P3311755	-1.6829	-1.92159	-1.99236	-0.108965	0.108965	0.431305	0.222556	0.174145	KIF23	Homo sapiens kinesin family member 23 (KIF23), transcript variant 1, mRNA [NM_138555]
A_32_P186474	-1.67748	-1.6381	-1.38993	-0.0072875	0.109708	0.0072875	0.630524	0.314687	RACGAP1	Homo sapiens Rac GTPase activating protein 1 (RACGAP1), transcript variant 1, mRNA [NM_013277]
A_23_P70007	-1.65366	-1.59533	-1.44803	-0.000470638	0.000470638	0.81064	1.01538	1.05175	HMMR	Homo sapiens hyaluronan-mediated motility receptor (RHAMM) (HMMR), transcript variant 2, mRNA [NM_012484]
A_23_P259586	-1.65138	-1.66607	-1.48888	-0.031445	0.031445	0.461496	0.354615	0.528986	TTK	Homo sapiens TTK protein kinase (TTK), transcript variant 1, mRNA [NM_003318]
A_33_P3288159	-1.6458	-1.43279	-1.26943	0.134486	-0.134486	0.621181	0.792522	0.650247	ASPM	Homo sapiens asp (abnormal spindle) homolog, microcephaly associated (Drosophila) (ASPM), transcript variant 1, mRNA [NM_018136]
A_24_P346855	-1.64269	-1.28495	-1.82487	0.0720649	0.287889	0.305768	0.363064	-0.0720649	MKI67	Homo sapiens marker of proliferation Ki-67 (MKI67), transcript variant 1, mRNA [NM_002417]
A_23_P25626	-1.63297	-1.67343	-1.71977	-0.137219	0.137219	0.678678	0.783181	0.762264	BORA	Homo sapiens bora, aurora kinase A activator (BORA), transcript variant 1, mRNA [NM_024808]
A_23_P253752	-1.63187	-1.71285	-1.43669	0.0483236	0.0334368	-0.0334368	0.0609169	0.480937	MTFR2	Homo sapiens mitochondrial fission regulator 2 (MTFR2), transcript variant 2, mRNA [NM_138419]
A_23_P411335	-1.62821	-1.50021	-1.46312	0.157941	-0.157941	0.399605	0.327299	0.486083	SGOL2	Homo sapiens shugoshin-like 2 (S. pombe) (SGOL2), transcript variant 1, mRNA [NM_152524]
A_33_P3350488	-1.55968	-1.27944	-1.21076	-0.0321145	0.18429	0.0321145	0.529366	0.477567	NUSAP1	Homo sapiens nucleolar and spindle associated protein 1 (NUSAP1), transcript variant 1, mRNA [NM_016359]
A_23_P32707	-1.54242	-1.69399	-1.70209	0.249657	0.218473	0.283492	0.0302348	-0.0302348	ESPL1	Homo sapiens extra spindle pole bodies homolog 1 (S. cerevisiae) (ESPL1), mRNA [NM_012291]
A_33_P3401621	-1.5325	-1.24176	-1.35735	-0.258706	0.258706	1.01086	1.71071	1.2942	CCNB1	Homo sapiens cyclin B1 (CCNB1), mRNA [NM_031966]
A_23_P125265	-1.52928	-1.52527	-1.44745	-0.0124087	0.0124087	0.724611	1.21353	0.946496	KPNA2	Homo sapiens karyopherin alpha 2 (RAG cohort 1, importin alpha 1) (KPNA2), mRNA [NM_002266]
A_23_P118174	-1.52293	-1.493	-1.38096	-0.0722199	0.0722199	0.963283	1.38884	0.7721	PLK1	Homo sapiens polo-like kinase 1 (PLK1), mRNA [NM_005030]
A_33_P3321293	-1.52208	-1.50881	-1.32153	0.0569615	-0.0569615	0.177466	0.146225	0.210757	IQGAP3	Homo sapiens IQ motif containing GTPase activating protein 3 (IQGAP3), mRNA [NM_178229]
A_23_P51085	-1.50461	-1.71202	-1.60934	0.494017	0.803555	-0.116152	0.152576	0.116152	SPC25	Homo sapiens SPC25, NDC80 kinetochore complex component (SPC25), mRNA [NM_020675]
A_33_P3298387	-1.49841	-1.31162	-1.5851	-0.147453	0.147453	0.91946	1.27519	0.56542	PLK1	Homo sapiens polo-like kinase 1 (PLK1), mRNA [NM_005030]
A_23_P89509	-1.48596	-1.44761	-1.31761	0.061316	0.0882115	-0.061316	0.423836	0.109599	SPAG5	Homo sapiens sperm associated antigen 5 (SPAG5), mRNA [NM_006461]
A_23_P68610	-1.46818	-1.47496	-1.19246	-0.023272	0.023272	0.431764	0.55546	0.708443	TPX2	Homo sapiens TPX2, microtubule-associated (TPX2), mRNA [NM_012112]
A_23_P65041	-1.4658	-1.62618	-1.27376	0.0350163	-0.0350163	0.174912	0.442218	0.293886	RACGAP1P	Homo sapiens Rac GTPase activating protein 1 pseudogene (RACGAP1P), non-coding RNA [NR_026583]
A_23_P124417	-1.45505	-1.38679	-1.29693	-0.0866036	0.0866036	0.517081	0.738085	0.815043	BUB1	Homo sapiens BUB1 mitotic checkpoint serine/threonine kinase (BUB1), transcript variant 1, mRNA [NM_004336]
A_23_P155765	-1.43648	-1.17344	-1.30702	-0.0256109	0.24702	0.0256109	0.487354	0.391909	HMGB2	Homo sapiens high mobility group box 2 (HMGB2), transcript variant 1, mRNA [NM_002129]
A_24_P813147	-1.42735	-1.3095	-1.16428	-0.139612	0.139612	0.2517	0.668532	0.227982	TUBB8	Homo sapiens tubulin, beta 8 class VIII (TUBB8), mRNA [NM_177987]
A_23_P145016	-1.39727	-1.39087	-1.11001	-0.0887041	0.124716	0.0887041	0.453534	0.443762	BRD8	Homo sapiens bromodomain containing 8 (BRD8), transcript variant 1, mRNA [NM_006696]
A_23_P356684	-1.39346	-1.44198	-1.58819	-0.0404105	0.0404105	0.32937	0.168437	0.15956	ANLN	Homo sapiens anillin, actin binding protein (ANLN), transcript variant 1, mRNA [NM_018685]
A_23_P115872	-1.38471	-1.42268	-1.30665	-0.116118	0.116118	0.381932	0.781441	0.515286	CEP55	Homo sapiens centrosomal protein 55kDa (CEP55), transcript variant 1, mRNA [NM_018131]
A_24_P319613	-1.38454	-1.49297	-1.65548	0.0884552	-0.0884552	0.99002	0.746401	0.542146	NEK2	Homo sapiens NIMA-related kinase 2 (NEK2), transcript variant 1, mRNA [NM_002497]
A_23_P163481	-1.37683	-1.14684	-1.26921	-0.10122	0.309381	0.291361	0.577314	0.10122	BUB1B	Homo sapiens BUB1 mitotic checkpoint serine/threonine kinase B (BUB1B), mRNA [NM_001211]
A_33_P3224105	-1.37649	-1.30559	-1.3177	-0.0167041	0.0167041	0.62696	1.17621	0.872667	KNSTRN	Homo sapiens kinetochore-localized astrin/SPAG5 binding protein (KNSTRN), transcript variant 2, mRNA [NM_001142761]
A_24_P296254	-1.3748	-1.1899	-1.39536	0.118951	-0.118951	0.352914	0.133912	0.188903	ARHGAP11A	Homo sapiens Rho GTPase activating protein 11A (ARHGAP11A), transcript variant 1, mRNA [NM_014783]
A_23_P361419	-1.35329	-1.40562	-1.55654	0.00838232	-0.00838232	0.245772	0.312653	0.439208	DEPDC1B	Homo sapiens DEP domain containing 1B (DEPDC1B), transcript variant 1, mRNA [NM_018369]
A_32_P62997	-1.35006	-1.34826	-1.33382	0.147063	0.364158	-0.0309525	0.157712	0.0309525	PBK	Homo sapiens PDZ binding kinase (PBK), transcript variant 1, mRNA [NM_018492]
A_33_P3411025	-1.34061	-1.23956	-1.68977	0.0653281	0.0655708	0.38691	0.249483	-0.0653281	ARHGAP19	Homo sapiens Rho GTPase activating protein 19 (ARHGAP19), transcript variant 2, mRNA [NM_001204300]
A_23_P253524	-1.33951	-1.31721	-1.06212	0.262067	-0.262067	0.761192	0.487214	0.526324	CENPE	Homo sapiens centromere protein E, 312kDa (CENPE), transcript variant 1, mRNA [NM_001813]
A_24_P99090	-1.33212	-0.854806	-1.17241	0.0899313	-0.0899313	0.651601	0.784506	0.351151	CKAP2	Homo sapiens cytoskeleton associated protein 2 (CKAP2), transcript variant 1, mRNA [NM_018204]
A_33_P3230017	-1.32292	-0.934812	-0.984994	-0.057632	0.057632	0.672557	1.29483	1.00277	AURKAPS1	Homo sapiens aurora kinase A pseudogene 1 (AURKAPS1), non-coding RNA [NR_001587]
A_24_P941759	-1.30673	-0.879893	-0.987925	-0.0392675	0.0392675	0.366767	0.893223	0.782901	G2E3	Homo sapiens G2/M-phase specific E3 ubiquitin protein ligase (G2E3), mRNA [NM_017769]
A_24_P322354	-1.29516	-1.00047	-1.00236	0.265237	0.437665	-0.0738149	0.148593	0.0738149	SKA1	Homo sapiens spindle and kinetochore associated complex subunit 1 (SKA1), transcript variant 1, mRNA [NM_001039535]
A_23_P148475	-1.29266	-1.04712	-0.924395	-0.0345197	0.0345197	0.172421	0.59165	0.31677	KIF4A	Homo sapiens kinesin family member 4A (KIF4A), mRNA [NM_012310]
A_33_P3327165	-1.28762	-1.40935	-0.991123	0.104972	-0.104972	0.263896	0.247719	0.251601	CCDC18	Homo sapiens coiled-coil domain containing 18 (CCDC18), mRNA [NM_206886]
A_23_P387630	-1.24942	-1.3767	-1.31755	-0.0489411	0.0489411	0.675599	0.924632	0.901594	STARD8	Homo sapiens StAR-related lipid transfer (START) domain containing 8 (STARD8), transcript variant 2, mRNA [NM_014725]
A_23_P200310	-1.2371	-1.16922	-1.27575	0.111466	-0.111466	0.756594	0.782597	0.588028	DEPDC1	Homo sapiens DEP domain containing 1 (DEPDC1), transcript variant 2, mRNA [NM_017779]
A_23_P133956	-1.23644	-1.69352	-1.34918	0.00451612	0.173954	0.0861382	-0.00451612	0.157828	KIFC1	Homo sapiens kinesin family member C1 (KIFC1), mRNA [NM_002263]
A_23_P345707	-1.2221	-0.909797	-0.88969	0.271277	0.279191	0.0794392	-0.0159988	0.0159988	TICRR	Homo sapiens TOPBP1-interacting checkpoint and replication regulator (TICRR), mRNA [NM_152259]
A_33_P3376116	-1.22115	-0.8523	-0.884316	0.528838	0.314423	-0.0872149	0.207447	0.0872149	SPC24	Homo sapiens SPC24, NDC80 kinetochore complex component (SPC24), mRNA [NM_182513]
A_33_P3306024	-1.21695	-1.11101	-1.09174	0.016037	-0.016037	0.243793	0.506956	0.368235	SIGLEC16	Homo sapiens sialic acid binding Ig-like lectin 16 (gene/pseudogene) (SIGLEC16), non-coding RNA [NR_002825]
A_23_P118150	-1.2082	-1.36114	-1.51372	-0.144332	0.144332	1.10343	1.15067	1.13916	ARL6IP1	Homo sapiens ADP-ribosylation factor-like 6 interacting protein 1 (ARL6IP1), mRNA [NM_015161]
A_33_P3300800	-1.18325	-1.26192	-0.845671	-0.0699668	0.0699668	0.296197	0.487139	0.534888	GUCY2EP	Homo sapiens guanylate cyclase 2E, pseudogene (GUCY2EP), non-coding RNA [NR_024042]
A_33_P3339375	-1.18302	-1.05259	-1.0918	-0.048943	0.048943	0.395412	0.252609	0.0682225	ARHGAP11B	Homo sapiens Rho GTPase activating protein 11B (ARHGAP11B), mRNA [NM_001039841]
A_33_P3340468	-1.16934	-0.935688	-0.962433	0.0614848	0.443014	2.0504e-05	0.243783	-2.0504e-05	CENPI	centromere protein I [Source:HGNC Symbol;Acc:3968] [ENST00000403304]
A_33_P3242649	-1.16765	-1.09392	-0.983045	0.0108204	-0.0108204	0.788137	0.839031	1.11839	KIF18A	Homo sapiens kinesin family member 18A (KIF18A), mRNA [NM_031217]
A_23_P44684	-1.15641	-1.01294	-1.07845	0.110501	-0.110501	0.451965	0.270597	0.316418	ECT2	Homo sapiens epithelial cell transforming 2 (ECT2), transcript variant 3, mRNA [NM_018098]
A_23_P151405	-1.14896	-1.22611	-1.16143	-0.0681982	0.0681982	0.590225	0.931872	0.780747	CKAP2	Homo sapiens cytoskeleton associated protein 2 (CKAP2), transcript variant 1, mRNA [NM_018204]
A_23_P206901	-1.12645	-0.961688	-0.984904	0.179292	-0.179292	0.386756	0.700996	0.441666	NDE1	Homo sapiens nudE neurodevelopment protein 1 (NDE1), transcript variant 2, mRNA [NM_017668]
A_33_P3716128	-1.0744	-1.06632	-0.976122	0.176806	0.141621	0.0284953	-0.018661	0.018661	SMC4	Homo sapiens structural maintenance of chromosomes 4 (SMC4), transcript variant 1, mRNA [NM_005496]
A_33_P3261182	-1.06089	-1.19723	-0.984794	0.0776863	0.00439644	-0.00439644	0.278237	0.252597	POC5	Homo sapiens POC5 centriolar protein (POC5), transcript variant 1, mRNA [NM_001099271]
A_23_P420551	-1.05923	-0.958791	-1.08144	0.0490451	-0.0490451	0.241251	0.461248	0.083941	CIT	Homo sapiens citron rho-interacting serine/threonine kinase (CIT), transcript variant 2, mRNA [NM_007174]
A_23_P66777	-1.05197	-0.957737	-0.765584	-0.0126185	0.0532336	0.0126185	0.290358	0.0893769	CDC27	Homo sapiens cell division cycle 27 (CDC27), transcript variant 2, mRNA [NM_001256]
A_23_P401	-1.04497	-1.01169	-0.800262	0.137422	-0.137422	0.548185	0.523391	0.513966	CENPF	Homo sapiens centromere protein F, 350/400kDa (CENPF), mRNA [NM_016343]
A_23_P99604	-1.03622	-0.986206	-1.13232	0.00453186	-0.00453186	0.512067	0.426887	0.214304	G2E3	Homo sapiens G2/M-phase specific E3 ubiquitin protein ligase (G2E3), mRNA [NM_017769]
A_24_P923381	-1.02448	-0.855805	-0.839865	-0.0655859	0.0655859	0.337278	0.340426	0.479505		Human effector cell protease receptor-1 (EPR-1) mRNA, partial cds. [L26245]
A_23_P256956	-1.01847	-0.5985	-0.706984	-0.021749	0.021749	0.893406	1.51223	1.09826	KIF20A	Homo sapiens kinesin family member 20A (KIF20A), mRNA [NM_005733]
A_23_P206059	-1.01517	-1.13408	-1.04044	-0.156652	0.320016	0.156652	0.463989	0.473688	PRC1	Homo sapiens protein regulator of cytokinesis 1 (PRC1), transcript variant 1, mRNA [NM_003981]
A_23_P126120	-1.01007	-0.746365	-0.755013	0.124103	0.147331	0.0162094	-0.0162094	0.124899	CENPL	Homo sapiens centromere protein L (CENPL), transcript variant 2, mRNA [NM_033319]
A_33_P3406090	-0.984708	-1.308	-1.02123	0.222461	0.215057	0.153271	-0.120923	0.120923
A_23_P66732	-0.967011	-1.08728	-1.11481	0.134777	0.167656	0.0330343	0.0721111	-0.0330343	GSG2	Homo sapiens germ cell associated 2 (haspin) (GSG2), mRNA [NM_031965]
A_24_P314571	-0.959623	-1.11297	-1.00879	0.386864	0.631859	0.0447841	0.220969	-0.0447841	SPC24	SPC24, NDC80 kinetochore complex component [Source:HGNC Symbol;Acc:26913] [ENST00000592540]
A_32_P96719	-0.951524	-1.07211	-1.17385	0.347692	0.162278	0.259109	-0.116394	0.116394	SHCBP1	Homo sapiens SHC SH2-domain binding protein 1 (SHCBP1), mRNA [NM_024745]
A_33_P3360718	-0.931631	-0.760044	-0.774981	0.0776	-0.0592666	0.186812	0.186959	0.0592666	CDC27	Homo sapiens cell division cycle 27 (CDC27), transcript variant 1, mRNA [NM_001114091]
A_23_P122197	-0.925557	-0.84055	-0.610976	-0.0504312	0.0504312	0.838606	1.33798	1.3339	CCNB1	Homo sapiens cyclin B1 (CCNB1), mRNA [NM_031966]
A_23_P151150	-0.89344	-1.10144	-1.13704	0.0529084	0.389514	0.233992	0.26318	-0.0529084	FOXM1	Homo sapiens forkhead box M1 (FOXM1), transcript variant 1, mRNA [NM_202002]
A_33_P3221313	-0.879853	-0.914973	-0.980628	0.335427	0.234622	0.10578	0.08883	-0.08883	CENPI	Homo sapiens centromere protein I (CENPI), mRNA [NM_006733]
A_33_P3413523	-0.866473	-0.924161	-1.23046	0.0828037	-0.0828037	0.34446	0.173141	0.114635	DBF4	Homo sapiens DBF4 zinc finger (DBF4), mRNA [NM_006716]
A_24_P397489	-0.860907		-1.13658	-0.0314083	0.0314083	0.698459	0.600006	0.670724	GCNT2	Homo sapiens glucosaminyl (N-acetyl) transferase 2, I-branching enzyme (I blood group) (GCNT2), transcript variant 2, mRNA [NM_001491]
A_33_P3281716	-0.858704	-0.88024	-1.03105	-0.0471559	0.15377	0.371428	0.0782023	0.0471559
A_23_P94422	-0.843043	-0.646037	-0.505291	0.48805	0.601184	-0.0768137	0.109765	0.0768137	MELK	Homo sapiens maternal embryonic leucine zipper kinase (MELK), transcript variant 1, mRNA [NM_014791]
A_23_P386241	-0.830404	-0.840104	-0.657279	0.0968151	-0.0968151	0.457462	0.648257	0.818656	FAM110A	Homo sapiens family with sequence similarity 110, member A (FAM110A), transcript variant 3, mRNA [NM_001042353]
A_23_P4944	-0.821604	-0.769419	-0.608753	-0.0634298	0.0634298	0.0673103	0.238776	0.322352	CALM3	Homo sapiens calmodulin 3 (phosphorylase kinase, delta) (CALM3), mRNA [NM_005184]
A_33_P3257558	-0.806294	-0.899337	-0.89206	-0.0254164	0.0254164	0.755656	0.995793	0.703891	CNTRL	centriolin [Source:HGNC Symbol;Acc:1858] [ENST00000491018]
A_23_P137586	-0.798562	-0.70063	-0.676892	0.30991	0.109144	-0.0822396	0.0822396	0.100069	GMEB1	Homo sapiens glucocorticoid modulatory element binding protein 1 (GMEB1), transcript variant 1, mRNA [NM_006582]
A_23_P209619	-0.792675	-0.722026	-0.679554	-0.182251	0.182251	0.331418	0.405524	0.334501	ATL2	Homo sapiens atlastin GTPase 2 (ATL2), transcript variant 1, mRNA [NM_022374]
A_23_P502312	-0.786674	-0.788419	-0.803857	0.0827012	-0.0827012	0.32599	0.684429	0.276012	CD97	Homo sapiens CD97 molecule (CD97), transcript variant 1, mRNA [NM_078481]
A_23_P9761	-0.780868	-0.832373	-0.723398	-0.0495844	0.179362	0.0495844	0.189408	0.215244	CNTROB	Homo sapiens centrobin, centrosomal BRCA2 interacting protein (CNTROB), transcript variant 2, mRNA [NM_001037144]
A_23_P127522	-0.754216	-0.686215	-1.04769	-0.0673046	0.0673046	0.457657	0.54147	0.840958	HYLS1	Homo sapiens hydrolethalus syndrome 1 (HYLS1), transcript variant 1, mRNA [NM_145014]
A_23_P65757	-0.749891	-0.700072	-0.698641	-0.103255	0.103255	0.518475	0.958781	0.871797	CCNB2	Homo sapiens cyclin B2 (CCNB2), mRNA [NM_004701]
A_24_P13041	-0.719493	-0.912847	-0.812605	0.628966	0.647381	0.349278	-0.140385	0.140385	RTKN2	Homo sapiens rhotekin 2 (RTKN2), transcript variant 1, mRNA [NM_145307]
A_23_P429491	-0.712815	-0.596974	-0.633931	0.0141211	0.184651	-0.0141211	0.106285	0.161393	DDIAS	Homo sapiens DNA damage-induced apoptosis suppressor (DDIAS), mRNA [NM_145018]
A_23_P342727	-0.705328	-0.883905	-0.769563	0.0701013	-0.0701013	0.531098	0.487517	0.217287	STARD13	Homo sapiens StAR-related lipid transfer (START) domain containing 13 (STARD13), transcript variant 1, mRNA [NM_178006]
A_23_P201979	-0.695336	-0.841041	-0.789539	0.233121	0.345818	0.0299397	0.334024	-0.0299397	CREM	Homo sapiens cAMP responsive element modulator (CREM), transcript variant 19, mRNA [NM_183013]
A_23_P211428	-0.689582	-1.13381	-1.03478	-0.201829	0.201829	0.788367	0.679619	0.787679	SMTN	Homo sapiens smoothelin (SMTN), transcript variant 2, mRNA [NM_134269]
A_23_P149200	-0.688789	-0.818363	-0.843121	-0.0405712	0.0405712	0.891444	1.05516	0.745669	CDC20	Homo sapiens cell division cycle 20 (CDC20), mRNA [NM_001255]
A_33_P3419735	-0.683837	-0.855133	-0.739581	-0.0178356	0.119267	0.191676	0.086194	0.0178356
A_23_P209394	-0.678867	-0.562562	-0.632876	0.0113878	-0.00454426	0.00454426	0.243433	0.128977	CFLAR	Homo sapiens CASP8 and FADD-like apoptosis regulator (CFLAR), transcript variant 3, mRNA [NM_001127184]
A_24_P135406	-0.659623	-0.79115	-0.752089	0.0404334	-0.0389724	0.255089	0.0695109	0.0389724	KCTD9	Homo sapiens potassium channel tetramerization domain containing 9 (KCTD9), mRNA [NM_017634]
A_23_P106127	-0.658482	-0.629779	-0.466666	0.0734472	-0.0734472	0.416051	0.571815	0.403401	KIAA0586	Homo sapiens KIAA0586 (KIAA0586), transcript variant 5, mRNA [NM_014749]
A_33_P3358037	-0.656465	-0.660618	-0.5776	0.18136	-0.115627	0.246195	0.17928	0.115627
A_23_P145134	-0.655469	-0.90711	-0.705398	0.0974865	0.102126	-0.0115404	0.0350122	0.0115404	FGFR1OP	Homo sapiens FGFR1 oncogene partner (FGFR1OP), transcript variant 1, mRNA [NM_007045]
A_33_P3286218	-0.650454	-0.421016	-0.509089	0.0525856	0.0822134	-0.0458365	0.0626984	0.0458365	DLEU2L	Homo sapiens deleted in lymphocytic leukemia 2-like (DLEU2L), non-coding RNA [NR_002771]
A_23_P83110	-0.637982	-0.536396	-0.486686	-0.0433979	0.112244	0.0433979	0.114544	0.090065	CDK5RAP2	Homo sapiens CDK5 regulatory subunit associated protein 2 (CDK5RAP2), transcript variant 1, mRNA [NM_018249]
A_33_P3240229	-0.637145	-0.64072	-0.448531	0.0565729	-0.0153027	0.0337315	0.122305	0.0153027	CREBBP	Homo sapiens CREB binding protein (CREBBP), transcript variant 1, mRNA [NM_004380]
A_23_P133133	-0.620581	-0.634531	-0.419375	0.0186036	-0.0186036	0.413338	0.550587	0.629486	ALPK1	Homo sapiens alpha-kinase 1 (ALPK1), transcript variant 1, mRNA [NM_025144]
A_33_P3308905	-0.618116	-0.442082	-0.55006	0.190349	0.156701	0.0527246	0.0500987	-0.0500987	CEP57L1	Homo sapiens centrosomal protein 57kDa-like 1 (CEP57L1), transcript variant 4, mRNA [NM_001271853]
A_23_P86599	-0.614894	-0.46697	-0.596252	0.546238	0.448341	-0.0427365	0.223883	0.0427365	DMBT1	Homo sapiens deleted in malignant brain tumors 1 (DMBT1), transcript variant 2, mRNA [NM_007329]
A_24_P323598	-0.614702	-0.582804	-0.533685	0.921407	1.05443	-0.0286798	0.0286798	0.150844	ESCO2	Homo sapiens establishment of sister chromatid cohesion N-acetyltransferase 2 (ESCO2), mRNA [NM_001017420]
A_33_P3359753	-0.6135	-0.472877	-0.549509	-0.176391	0.176391	0.492312	0.669717	0.539016	CCSAP	Homo sapiens centriole, cilia and spindle-associated protein (CCSAP), mRNA [NM_145257]
A_33_P3342957	-0.592032	-0.947498	-0.776001	-0.00950193	0.00950193	0.425922	0.297846	0.431455	STK17B	Homo sapiens serine/threonine kinase 17b (STK17B), mRNA [NM_004226]
A_24_P403244	-0.582603	-0.618853	-0.469331	0.0160632	0.0130324	0.0537915	-0.0130324	0.0771098	PILRB	Homo sapiens paired immunoglobin-like type 2 receptor beta (PILRB), mRNA [NM_178238]
A_33_P3502640	-0.579387	-0.48033	-0.416878	0.0370541	-0.0317793	0.0317793	0.203705	0.108154	DTX2	Homo sapiens deltex 2, E3 ubiquitin ligase (DTX2), transcript variant 1, mRNA [NM_020892]
A_33_P3306352	-0.56463	-0.467709	-0.413371	0.242706	0.180111	0.0101802	-0.0101802	0.11139		HSJ1167H4 {Homo sapiens} (exp=0; wgp=1; cg=0), partial (92%) [THC2691510]
A_23_P254271	-0.563711	-0.58894	-0.457109	-0.0157847	0.0640025	0.0157847	0.198766	0.123477	TUBB6	Homo sapiens tubulin, beta 6 class V (TUBB6), mRNA [NM_032525]
A_24_P137897	-0.563335	-0.511944	-0.554887	0.316198	0.240965	0.0800009	0.144765	-0.0800009	IFRD1	Homo sapiens interferon-related developmental regulator 1 (IFRD1), transcript variant 2, mRNA [NM_001007245]
A_33_P3361202	-0.549211	-0.451244	-0.602886	-0.0752869	0.0752869	0.56998	0.764272	0.553355	CCSAP	Homo sapiens centriole, cilia and spindle-associated protein (CCSAP), mRNA [NM_145257]
A_33_P3405500	-0.531791	-0.46801	-0.396827	0.0201688	-0.0201688	0.235142	0.387084	0.180654	SACS	Homo sapiens sacsin molecular chaperone (SACS), transcript variant 1, mRNA [NM_014363]
A_23_P218131	-0.524768	-0.531432	-0.512114	0.435832	0.354149	-0.019959	0.183346	0.019959	INF2	Homo sapiens inverted formin, FH2 and WH2 domain containing (INF2), transcript variant 3, mRNA [NM_032714]
A_23_P153197	-0.521344	-0.353802	-0.474186	0.210656	0.387127	-0.0019598	0.101618	0.0019598	TGIF1	Homo sapiens TGFB-induced factor homeobox 1 (TGIF1), transcript variant 1, mRNA [NM_170695]
A_33_P3374723	-0.51686	-0.426801	-0.488442	0.010273	-0.010273	0.20727	0.177265	0.224806	ZEB1	Homo sapiens zinc finger E-box binding homeobox 1 (ZEB1), transcript variant 1, mRNA [NM_001128128]
A_23_P28953	-0.515782	-0.654822	-0.51679	0.00382996	-0.00382996	0.319275	0.466696	0.350938	DNMT3B	Homo sapiens DNA (cytosine-5-)-methyltransferase 3 beta (DNMT3B), transcript variant 6, mRNA [NM_175850]
A_33_P3888365	-0.498009	-0.577517	-0.594118	0.0065856	-0.00188589	0.11443	0.217754	0.00188589	RSBN1	Homo sapiens round spermatid basic protein 1 (RSBN1), mRNA [NM_018364]
A_33_P3340404	-0.492423	-0.474564	-0.260027	0.0132771	-0.0132771	0.670454	0.748405	0.935462	SCLT1	Homo sapiens sodium channel and clathrin linker 1 (SCLT1), mRNA [NM_144643]
A_33_P3286372	-0.489525	-0.583694	-0.533768	0.694847	0.488352	0.31255	0.00999975	-0.00999975	C2orf48	chromosome 2 open reading frame 48 [Source:HGNC Symbol;Acc:26322] [ENST00000381786]
A_23_P21473	-0.465992	-0.501086	-0.513933	-0.141484	0.141484	0.507295	0.514049	0.524046	CEP70	Homo sapiens centrosomal protein 70kDa (CEP70), transcript variant 1, mRNA [NM_024491]
A_23_P307328	-0.456476	-0.458712	-0.396344	0.058044	0.00352716	-0.00352716	0.165781	0.15199	WHSC1	Homo sapiens Wolf-Hirschhorn syndrome candidate 1 (WHSC1), transcript variant 8, mRNA [NM_007331]
A_33_P3234118	-0.447322	-0.544123	-0.409693	0.00543022	0.135531	0.0459967	0.0761433	-0.00543022	FAM122B	Homo sapiens family with sequence similarity 122B (FAM122B), transcript variant 2, mRNA [NM_001166599]
A_23_P41476	-0.439187	-0.653337	-0.622789	0.0667505	-0.0667505	1.48698	1.46945	1.48699	SHISA3	Homo sapiens shisa family member 3 (SHISA3), mRNA [NM_001080505]
A_23_P113803	-0.424646	-0.484166	-0.52035	-0.092896	0.092896	0.262351	0.287014	0.302652	KATNA1	Homo sapiens katanin p60 (ATPase containing) subunit A 1 (KATNA1), transcript variant 1, mRNA [NM_007044]
A_23_P96209	-0.41864	-0.559906	-0.602083	0.000664234	-0.000664234	0.656882	0.912091	0.657381	REEP4	Homo sapiens receptor accessory protein 4 (REEP4), mRNA [NM_025232]
A_23_P23074	-0.416031	-0.348227	-0.512542	0.532058	0.34064	-0.0219846	0.0219846	0.0438547	IFI44	Homo sapiens interferon-induced protein 44 (IFI44), mRNA [NM_006417]
A_23_P37391	-0.415549	-0.22478	-0.172688	-0.00205708	0.00205708	0.665088	1.05606	1.00825	CCDC85C	Homo sapiens coiled-coil domain containing 85C (CCDC85C), mRNA [NM_001144995]
A_33_P3256685	-0.405549	-0.439487	-0.442336	-0.0355916	0.0673194	0.0355916	0.108242	0.205653	TTF2	Homo sapiens transcription termination factor, RNA polymerase II (TTF2), mRNA [NM_003594]
A_33_P3267814	-0.391974	-0.529014	-0.478318	0.00600338	-0.00600338	0.35875	0.119941	0.316691	MICAL3	Homo sapiens microtubule associated monooxygenase, calponin and LIM domain containing 3 (MICAL3), transcript variant 2, mRNA [NM_001136004]
A_24_P925664	-0.381543	-0.432019	-0.509309	-0.0448763	0.0809824	0.195884	0.0448763	0.130332	MDM2	Homo sapiens MDM2 oncogene, E3 ubiquitin protein ligase (MDM2), transcript variant 1, mRNA [NM_002392]
A_24_P86868	-0.360518	-0.374511	-0.305786	-0.0802317	0.0802317	0.173134	0.248446	0.340908	METTL10	Homo sapiens methyltransferase like 10 (METTL10), mRNA [NM_212554]
A_23_P204436	-0.36023	-0.352083	-0.318322	0.295342	0.166635	0.0995517	0.0442953	-0.0442953	GIT2	Homo sapiens G protein-coupled receptor kinase interacting ArfGAP 2 (GIT2), transcript variant 4, mRNA [NM_139201]
A_23_P134835	-0.348238	-0.318408	-0.405543	-0.0495496	0.0495496	0.255573	0.327983	0.188241	CSGALNACT1	Homo sapiens chondroitin sulfate N-acetylgalactosaminyltransferase 1 (CSGALNACT1), transcript variant 2, mRNA [NM_018371]
A_33_P3217103	-0.340553	-0.498332	-0.39825	0.0127933	0.103326	0.0646546	0.0538275	-0.0127933	RBFOX2	Homo sapiens RNA binding protein, fox-1 homolog (C. elegans) 2 (RBFOX2), transcript variant 1, mRNA [NM_001031695]
A_32_P106732	-0.333892	-0.189917	-0.214878	0.219212	0.250269	0.0158973	0.0169969	-0.0158973	FANCM	Homo sapiens Fanconi anemia, complementation group M (FANCM), mRNA [NM_020937]
A_33_P3222218	-0.330776	-0.400001	-0.452633	-0.0469575	0.046957	0.615135	0.680898	0.797725	NEURL1B	Homo sapiens neuralized E3 ubiquitin protein ligase 1B (NEURL1B), mRNA [NM_001142651]
A_23_P19291	-0.32957	-0.529646	-0.366257	-0.00575161	0.00575161	0.311027	0.345896	0.305966	TUBB2A	Homo sapiens tubulin, beta 2A class IIa (TUBB2A), mRNA [NM_001069]
A_23_P141738	-0.300295	-0.192414	-0.204559	0.00360584	-0.00360584	0.464517	0.389075	0.472896	SS18	Homo sapiens synovial sarcoma translocation, chromosome 18 (SS18), transcript variant 1, mRNA [NM_001007559]
A_23_P13663	-0.274997	-0.248323	-0.199265	-0.0548067	0.0548067	0.337937	0.524006	0.387016	FAM60A	Homo sapiens family with sequence similarity 60, member A (FAM60A), transcript variant 2, mRNA [NM_021238]
A_23_P593	-0.26888	-0.188956	-0.232822	-0.030952	0.030952	0.163112	0.136756	0.220147	GPBP1L1	Homo sapiens GC-rich promoter binding protein 1-like 1 (GPBP1L1), mRNA [NM_021639]
A_33_P3577671	-0.228783	-0.242351	-0.281166	0.0330977	0.0259223	-0.0259223	0.0726132	0.0693374	DPP8	Homo sapiens dipeptidyl-peptidase 8 (DPP8), transcript variant 1, mRNA [NM_130434]
A_24_P313822	-0.223218	-0.214955	-0.303207	0.000139475	-0.000139475	0.242772	0.350003	0.239519	PAK4	Homo sapiens p21 protein (Cdc42/Rac)-activated kinase 4 (PAK4), transcript variant 1, mRNA [NM_005884]
A_24_P148043	-0.210092	-0.202697	-0.189859	-0.0148101	0.0231099	0.0231605	0.0716138	0.0148101	FAM20B	Homo sapiens family with sequence similarity 20, member B (FAM20B), mRNA [NM_014864]
A_23_P372467	-0.205646	-0.252201	-0.110442	0.358049	0.32807	-0.012991	0.0390892	0.012991	AHSA2	Homo sapiens AHA1, activator of heat shock 90kDa protein ATPase homolog 2 (yeast) (AHSA2), mRNA [NM_152392]
A_23_P305938	-0.18314	-0.271761	-0.310248	-0.0395305	0.0395305	0.23054	0.2448	0.18693	ZNF75D	Homo sapiens zinc finger protein 75D (ZNF75D), transcript variant 1, mRNA [NM_007131]
A_33_P3398922	-0.182382	-0.19337	-0.213293	0.0698757	0.0628328	0.0183315	-0.0183315	0.053957	MBD1	Homo sapiens methyl-CpG binding domain protein 1 (MBD1), transcript variant 11, mRNA [NM_001204142]
A_32_P72341	-0.17834	-0.247941	-0.130654	-0.169014	0.130654	0.835208	0.931984	0.809071	TRIM59	Homo sapiens tripartite motif containing 59 (TRIM59), mRNA [NM_173084]
A_32_P222684	-0.166963	-0.0881534	-0.0126085	0.0126085	-0.197534	0.597111	0.535469	0.66033	PRDM6	Homo sapiens PR domain containing 6 (PRDM6), mRNA [NM_001136239]
A_24_P222997	-0.144928	-0.157991	-0.16435	-0.0233722	0.0233722	0.207402	0.225645	0.297583	ZRANB3	Homo sapiens zinc finger, RAN-binding domain containing 3 (ZRANB3), transcript variant 1, mRNA [NM_032143]
A_23_P81408	-0.123662	-0.141195	-0.153934	-0.0212297	0.0212297	0.0544033	0.115359	0.0711432	MAT2B	Homo sapiens methionine adenosyltransferase II, beta (MAT2B), transcript variant 2, mRNA [NM_182796]
A_33_P3346302	-0.113039	-0.115505	-0.196317	-0.0249963	0.0249963	0.243028	0.211206	0.229342	UBAP2	Homo sapiens ubiquitin associated protein 2 (UBAP2), transcript variant 1, mRNA [NM_018449]
A_23_P257593	-0.0993953	-0.00457811	0.00457811	-0.142491	-0.0581765	0.322032	0.390889	0.467963	LOH12CR1	Homo sapiens loss of heterozygosity, 12, chromosomal region 1 (LOH12CR1), mRNA [NM_058169]
A_23_P108823	-0.0835404	0.0835404	0.152177	0.0955005	0.0888734	-0.648953	-0.631629	-0.496468	OSBPL6	Homo sapiens oxysterol binding protein-like 6 (OSBPL6), transcript variant 1, mRNA [NM_032523]
A_24_P208345	-0.0789695	-0.110209	0.0789695	-0.538684	-0.518331	0.30142	0.545145	0.588433	SLC45A3	Homo sapiens solute carrier family 45, member 3 (SLC45A3), mRNA [NM_033102]
A_33_P3285545	-0.0773106	0.00403118	-0.00403118	-0.233721	-0.210811	0.500186	0.724039	0.446406	CLDN4	Homo sapiens claudin 4 (CLDN4), mRNA [NM_001305]
A_33_P3390643	-0.0643876	0.000844717	-0.000844717	-0.197614	-0.132509	0.204085	0.334032	0.243915	MMACHC	Homo sapiens methylmalonic aciduria (cobalamin deficiency) cblC type, with homocystinuria (MMACHC), mRNA [NM_015506]
A_23_P70328	-0.0603204	0.0899186	0.0603204	0.399535	0.430799	-0.304384	-0.203543	-0.218367	CENPQ	Homo sapiens centromere protein Q (CENPQ), mRNA [NM_018132]
A_23_P74115	-0.0557127	0.0871763	0.0234003	0.945847	0.978764	-0.0234003	-0.160976	-0.127367	RAD54L	Homo sapiens RAD54-like (S. cerevisiae) (RAD54L), transcript variant 1, mRNA [NM_003579]
A_23_P23303	-0.0533233	0.109344	0.0533233	0.52215	0.54938	-0.59787	-0.802352	-0.530148	EXO1	Homo sapiens exonuclease 1 (EXO1), transcript variant 3, mRNA [NM_003686]
A_23_P318581	-0.0483561	0.0170345	-0.0170345	-0.331677	-0.329771	0.0483894	0.100049	0.170466	KIAA1430	Homo sapiens KIAA1430 (KIAA1430), transcript variant 1, mRNA [NM_020827]
A_24_P100517	-0.0433955	-0.0970693	-0.12614	-0.22648	0.0433955	0.987581	1.48994	1.312	SAPCD2	Homo sapiens suppressor APC domain containing 2 (SAPCD2), mRNA [NM_178448]
A_24_P173754	-0.0417457	0.044827	0.025393	0.634058	0.605812	-0.025393	-0.198194	-0.103313	C1orf21	Homo sapiens chromosome 1 open reading frame 21 (C1orf21), mRNA [NM_030806]
A_23_P359277	-0.0327375	0.0930932	0.0327375	0.173397	0.302262	-0.534256	-0.763111	-0.692003	ELOVL7	Homo sapiens ELOVL fatty acid elongase 7 (ELOVL7), transcript variant 1, mRNA [NM_024930]
A_24_P56270	-0.02651	0.02651	-0.0347893	-0.164223	-0.211603	0.126561	0.138119	0.13193	DYRK2	Homo sapiens dual-specificity tyrosine-(Y)-phosphorylation regulated kinase 2 (DYRK2), transcript variant 2, mRNA [NM_006482]
A_23_P208013	-0.0201023	-0.0406883	0.0201023	-0.323296	-0.352701	0.132962	0.0304964	0.0944626	ZNF407	Homo sapiens zinc finger protein 407 (ZNF407), transcript variant 1, mRNA [NM_017757]
A_33_P3358312	-0.0106301	-0.00219488	0.00219488	-0.110507	-0.0707297	0.208524	0.235873	0.329017	OTUD6B	Homo sapiens OTU domain containing 6B (OTUD6B), transcript variant 1, mRNA [NM_016023]
A_33_P3214884	-0.00514889	-0.0113974	-0.0122347	0.00514889	-0.0379953	0.198804	0.287551	0.225579	KPNA3	Homo sapiens karyopherin alpha 3 (importin alpha 4) (KPNA3), mRNA [NM_002267]
A_23_P41327	-0.00431395	0.00431395	-0.0485997	-0.0952277	-0.106775	0.321107	0.394448	0.403002	LYAR	Homo sapiens Ly1 antibody reactive (LYAR), transcript variant 1, mRNA [NM_017816]
A_23_P25403	-0.0034411	0.0614107	0.0034411	0.722367	0.497842	-0.019335	-0.126155	-0.142918	HCFC2	Homo sapiens host cell factor C2 (HCFC2), mRNA [NM_013320]
A_32_P184279	0.00512123	-0.0380936	-0.0120001	-0.00512123	-0.0559959	0.1469	0.151597	0.151809	CCDC6	Homo sapiens coiled-coil domain containing 6 (CCDC6), mRNA [NM_005436]
A_33_P3217238	0.0272951	0.0209112	-0.0209112	0.672868	0.665363	-0.105443	-0.368856	-0.259914	ATAD2	Homo sapiens ATPase family, AAA domain containing 2 (ATAD2), mRNA [NM_014109]
A_33_P3258612	0.0899963	0.3887	0.198625	-0.0899963	0.0927496	-0.644738	-0.68676	-0.611383	PCNA	Homo sapiens proliferating cell nuclear antigen (PCNA), transcript variant 1, mRNA [NM_002592]
A_23_P65741	0.0961247	0.112724	0.18351	-0.343482	-0.319991	-0.0888414	-0.00226593	0.00226593	DIS3L	Homo sapiens DIS3 like exosome 3'-5' exoribonuclease (DIS3L), transcript variant 2, mRNA [NM_133375]
A_23_P129956	0.133987	0.237901	0.251967	-0.266948	-0.282199	0.000674725	-0.0806747	-0.000674725	DUSP3	Homo sapiens dual specificity phosphatase 3 (DUSP3), mRNA [NM_004090]
A_32_P104478	0.140443	0.226115	0.158976	0.134707	-0.134707	-0.531855	-0.632016	-0.642605	FGD6	Homo sapiens FYVE, RhoGEF and PH domain containing 6 (FGD6), mRNA [NM_018351]
A_33_P3287502	0.148669	0.246705	0.283291	0.025589	-0.025589	-0.353439	-0.470694	-0.399144	MSH2	Homo sapiens mutS homolog 2 (MSH2), transcript variant 1, mRNA [NM_000251]
A_24_P33156	0.203168	0.213964	0.273754	-0.215443	-0.352162	-0.0241203	-0.0454106	0.0241203	AFMID	Homo sapiens arylformamidase (AFMID), transcript variant 2, mRNA [NM_001010982]
A_23_P38677	0.208746	0.0862103	0.0851641	-0.354007	-0.292187	-0.0554285	-0.00099659	0.00099659	SLMO1	Homo sapiens slowmo homolog 1 (Drosophila) (SLMO1), transcript variant 2, mRNA [NM_006553]
A_32_P84009	0.221914	0.208205	0.261205	-0.224342	-0.218295	0.0357871	-0.0357871	-0.0662456	CMTM4	Homo sapiens CKLF-like MARVEL transmembrane domain containing 4 (CMTM4), transcript variant 2, mRNA [NM_181521]
A_32_P5276	0.226156	0.229102	-0.00307632	0.00307632	0.15495	-0.81131	-1.14736	-1.16399	ARHGEF26	Homo sapiens Rho guanine nucleotide exchange factor (GEF) 26 (ARHGEF26), transcript variant 1, mRNA [NM_001251962]
A_33_P3222892	0.247164	0.26423	0.297062	-0.0609026	-0.0490456	0.00325298	-0.0103159	-0.00325298	SLC10A3	Homo sapiens solute carrier family 10, member 3 (SLC10A3), transcript variant 1, mRNA [NM_019848]
A_23_P383278	0.261234	0.122664	0.180873	-0.577218	-0.75522	-0.0827074	0.0827074	-0.0869007	PYCRL	Homo sapiens pyrroline-5-carboxylate reductase-like (PYCRL), mRNA [NM_023078]
A_33_P3327961	0.264467	0.274171	0.353509	-0.112812	-0.143277	-0.0151832	-0.0429323	0.0151832	ZNF615	Homo sapiens zinc finger protein 615 (ZNF615), transcript variant 1, mRNA [NM_001199324]
A_23_P23639	0.293428	0.304036	0.371284	-0.207348	-0.151446	-0.0385361	-0.0543995	0.0385361	MCOLN2	Homo sapiens mucolipin 2 (MCOLN2), mRNA [NM_153259]
A_33_P3370832	0.302447	0.279606	0.324757	-0.67682	-0.487882	-0.00809193	0.00809193	-0.079299	FAM117B	family with sequence similarity 117, member B [Source:HGNC Symbol;Acc:14440] [ENST00000481658]
A_24_P19810	0.312587	0.385522	0.381074	-0.0333118	0.0333118	-0.0496368	-0.0800047	-0.0354366	PPCS	Homo sapiens phosphopantothenoylcysteine synthetase (PPCS), transcript variant 1, mRNA [NM_024664]
A_32_P215938	0.312958	0.422829	0.416312	-0.227923	-0.364606	0.0189686	-0.0189686	-0.0571413	GPSM1	Homo sapiens G-protein signaling modulator 1 (GPSM1), transcript variant 1, mRNA [NM_001145638]
A_33_P3371564	0.333025	0.336216	0.2625	-0.359586	-0.242001	-0.123459	-0.0371299	0.0371299	FAM86B3P	Homo sapiens family with sequence similarity 86, member B3, pseudogene (FAM86B3P), transcript variant 2, non-coding RNA [NR_024361]
A_32_P151782	0.341183	0.393608	0.480561	-0.0785461	-0.0548663	-0.0615592	-0.0153365	0.0153365	XLOC_010709	BROAD Institute lincRNA (XLOC_010709), lincRNA [TCONS_00022099]
A_33_P3238280	0.361316	0.459676	0.20708	0.110321	-0.110321	-0.485797	-0.588517	-0.631709	ESYT3	Homo sapiens extended synaptotagmin-like protein 3 (ESYT3), mRNA [NM_031913]
A_24_P30194	0.373254	0.301943	0.465818	-0.569281	-0.447546	-0.0547471	-0.132744	0.0547471	IFIT5	Homo sapiens interferon-induced protein with tetratricopeptide repeats 5 (IFIT5), mRNA [NM_012420]
A_33_P3382412	0.398802	0.373263	0.501734	-0.174446	-0.164928	0.0453055	-0.151394	-0.0453055	ZNF468	Homo sapiens zinc finger protein 468 (ZNF468), transcript variant 1, mRNA [NM_001277120]
A_23_P80032	0.44325	0.542441	0.455915	-0.0352082	0.0352082	-0.39546	-0.580247	-0.465032	E2F1	Homo sapiens E2F transcription factor 1 (E2F1), mRNA [NM_005225]
A_24_P234732	0.446169	0.534637	0.750174	-0.315222	-0.386975	-0.0534716	0.0440569	-0.0440569	MXD4	Homo sapiens MAX dimerization protein 4 (MXD4), mRNA [NM_006454]
A_23_P132175	0.448864	0.648727	0.587709	0.0636191	-0.0636191	-0.311423	-0.3455	-0.585439	RTN4R	Homo sapiens reticulon 4 receptor (RTN4R), mRNA [NM_023004]
A_24_P91991	0.464137	0.450629	0.272782	-0.423904	-0.511496	-0.016675	0.016675	-0.0929136	NAT8L	Homo sapiens N-acetyltransferase 8-like (GCN5-related, putative) (NAT8L), mRNA [NM_178557]
A_23_P94762	0.465991	0.315557	0.352922	-0.0460687	-0.0992036	0.0405788	-0.0405788	-0.0438185	ZNF354B	Homo sapiens zinc finger protein 354B (ZNF354B), mRNA [NM_058230]
A_33_P3247022	0.474713	0.757225	0.528145	-0.0319028	0.0319028	-0.806605	-1.19157	-0.732599	CCNE2	Homo sapiens cyclin E2 (CCNE2), mRNA [NM_057749]
A_24_P16214	0.480602	0.523972	0.674494	-0.270717	-0.332422	-0.00962043	-0.131305	0.00962043	LINC00665	long intergenic non-protein coding RNA 665 [Source:HGNC Symbol;Acc:44323] [ENST00000427868]
A_24_P734953	0.482423	0.393734	0.562445	-0.066308	0.066308	-0.101788	-0.201161	-0.159945	TRNP1	Homo sapiens TMF1-regulated nuclear protein 1 (TRNP1), mRNA [NM_001013642]
A_33_P3280965	0.502151	0.344972	0.412559	-0.0579748	0.0579748	-0.172474	-0.0826674	-0.0889978	SNHG9	Homo sapiens small nucleolar RNA host gene 9 (non-protein coding) (SNHG9), long non-coding RNA [NR_003142]
A_33_P3252359	0.50813	0.452424	0.567893	-0.172702	-0.382396	0.030355	-0.030355	-0.135164	BDH1	Homo sapiens 3-hydroxybutyrate dehydrogenase, type 1 (BDH1), transcript variant 3, mRNA [NM_203314]
A_33_P3414389	0.520597	0.499305	0.548521	-0.0949941	-0.159761	-0.102979	-0.137546	0.0949941	SH2B2	Homo sapiens SH2B adaptor protein 2 (SH2B2), mRNA [NM_020979]
A_33_P3219591	0.523714	0.550937	0.686996	-0.188585	-0.316273	0.0216074	-0.0572271	-0.0216074	RNF213	Homo sapiens ring finger protein 213 (RNF213), transcript variant 2, mRNA [NM_020954]
A_23_P143935	0.524306	0.570742	0.707232	-0.092561	0.092561	-0.669097	-0.442962	-0.324032	PIGZ	Homo sapiens phosphatidylinositol glycan anchor biosynthesis, class Z (PIGZ), mRNA [NM_025163]
A_23_P423695	0.540662	0.679276	0.484488	-0.12656	-0.302085	0.0511827	-0.0511827	-0.0646353	MXD4	Homo sapiens MAX dimerization protein 4 (MXD4), mRNA [NM_006454]
A_24_P129277	0.54097	0.511179	0.4572	-0.0628555	-0.0304863	0.0304863	-0.0382788	-0.194237	NOD1	Homo sapiens nucleotide-binding oligomerization domain containing 1 (NOD1), mRNA [NM_006092]
A_33_P3242234	0.555354	0.658068	0.575449	0.058187	-0.058187	-0.0658212	-0.13684	-0.22319	F8A2	Homo sapiens coagulation factor VIII-associated 2 (F8A2), mRNA [NM_001007523]
A_23_P251421	0.598127	0.662552	0.661737	-0.61062	-0.420971	-0.117306	-0.022891	0.022891	CDCA7	Homo sapiens cell division cycle associated 7 (CDCA7), transcript variant 1, mRNA [NM_031942]
A_23_P125078	0.630498	0.584461	0.581826	0.0614843	-0.0783472	-0.0614843	-0.0794716	-0.126536	SLC26A11	Homo sapiens solute carrier family 26 (anion exchanger), member 11 (SLC26A11), transcript variant 2, mRNA [NM_173626]
A_23_P311640	0.667989	0.699205	0.656876	-0.432867	-0.512413	-0.0355511	-0.0271206	0.0271206	AGFG2	Homo sapiens ArfGAP with FG repeats 2 (AGFG2), mRNA [NM_006076]
A_23_P80839	0.672363	0.788689	0.739447	-0.0817094	0.0817094	-0.116505	-0.180661	-0.107618	MAP6D1	Homo sapiens MAP6 domain containing 1 (MAP6D1), mRNA [NM_024871]
A_23_P414273	0.679412	0.626235	0.49316	-0.0155258	0.0155258	-0.123158	-0.0955906	-0.155898	SMIM3	Homo sapiens small integral membrane protein 3 (SMIM3), mRNA [NM_032947]
A_23_P314250	0.684629	1.00461	0.74849	-0.276622	-0.476235	-0.202178	0.000538111	-0.000538111	FAM78A	Homo sapiens family with sequence similarity 78, member A (FAM78A), mRNA [NM_033387]
A_23_P397347	0.6854	0.780688	0.821457	-0.0335493	-0.00677204	-0.0607066	0.00677204	-0.0880961	MCM9	Homo sapiens minichromosome maintenance complex component 9 (MCM9), transcript variant 2, mRNA [NM_153255]
A_33_P3427239	0.70493	0.968578	0.797578	-0.0421159	-0.167148	-0.0536168	0.0421159	-0.162883	LOC100134937	Homo sapiens cDNA clone IMAGE:5263734. [BC035129]
A_32_P79492	0.773696	0.977382	0.916319	-0.145203	-0.122778	0.0595655	-0.0595655	-0.172636		Homo sapiens cDNA FLJ35113 fis, clone PLACE6007242. [AK092432]
A_23_P110882	0.788977	0.578499	0.810478	-0.0524149	-0.0898075	0.00369644	-0.120158	-0.00369644	TSPYL4	Homo sapiens TSPY-like 4 (TSPYL4), mRNA [NM_021648]
A_24_P118011	0.84239	0.97247	1.09754	-0.28313	-0.179165	-0.22482	0.0771804	-0.0771804	PRORSD1P	Homo sapiens prolyl-tRNA synthetase associated domain containing 1, pseudogene (PRORSD1P), non-coding RNA [NR_027258]
A_23_P74449	0.862262	1.23032	1.29461	-0.98905	-0.790494	-0.451461	-0.00680399	0.00680399	HPDL	Homo sapiens 4-hydroxyphenylpyruvate dioxygenase-like (HPDL), mRNA [NM_032756]
A_33_P3234521	0.898635	0.848715	0.838362	-0.351693	-0.427822	0.0535951	-0.118819	-0.0535951	DIS3L	DIS3 mitotic control homolog (S. cerevisiae)-like [Source:HGNC Symbol;Acc:28698] [ENST00000564909]
A_33_P3270657	0.939655	0.884721	0.773149	0.111502	-0.111502	-0.434981	-0.952166	-0.541774	FAM111B	Homo sapiens family with sequence similarity 111, member B (FAM111B), transcript variant 1, mRNA [NM_198947]
A_23_P397341	0.996658	0.83407	0.686666	0.108869	-0.108869	-0.225918	-0.2387	-0.409817	PAQR4	Homo sapiens progestin and adipoQ receptor family member IV (PAQR4), transcript variant 1, mRNA [NM_152341]
A_33_P3394140	1.0318	0.924135	1.14931	0.0190926	-0.0600824	-0.0492506	-0.0190926	-0.0558004	ZMIZ1-AS1	Homo sapiens ZMIZ1 antisense RNA 1 (ZMIZ1-AS1), transcript variant 1, long non-coding RNA [NR_024431]
A_23_P344531	1.04172	0.863739	0.921573	-0.154988	-0.169432	0.0688167	-0.278646	-0.0688167	SYNPO	Homo sapiens synaptopodin (SYNPO), transcript variant 1, mRNA [NM_007286]
A_32_P46840	1.07204	1.02153	0.935936	-0.319806	-0.333867	0.0297341	-0.15681	-0.0297341	LOC729680	Homo sapiens cDNA FLJ33345 fis, clone BRACE2003713. [AK090664]
A_32_P6172	1.12707	1.11026	1.0812	-0.692627	-0.444101	-0.111644	-0.246776	0.111644	LINC01003	Homo sapiens long intergenic non-protein coding RNA 1003 (LINC01003), long non-coding RNA [NR_027387]
A_23_P76071	1.18911	0.86628	0.901195	0.0323076	-0.0323076	-0.172328	-0.554032	-0.342121	B3GNT4	Homo sapiens UDP-GlcNAc:betaGal beta-1,3-N-acetylglucosaminyltransferase 4 (B3GNT4), mRNA [NM_030765]
A_24_P181254	1.59077	1.09605	1.39641	-0.32812	-0.748055	0.0752859	-0.159322	-0.0752859	OLFM4	Homo sapiens olfactomedin 4 (OLFM4), mRNA [NM_006418]

## Sheet: STable4
Gene ID	HDFa SORT	PF synchr	HeLa SORT	HeLa synchr
ARHGAP11A	1	1	1	1
ARHGAP19	1	1	1	1
ARL6IP1	1	1	1	1
ATAD2	1	1	1	1
AURKA	1	1	1	1
AURKB	1	1	1	1
BORA	1	1	1	1
BUB1	1	1	1	1
BUB1B	1	1	1	1
CCNA2	1	1	1	1
CCNB1	1	1	1	1
CCNB2	1	1	1	1
CCNE2	1	1	1	1
CDC20	1	1	1	1
CDCA3	1	1	1	1
CDCA8	1	1	1	1
CENPA	1	1	1	1
CENPE	1	1	1	1
CENPF	1	1	1	1
CENPQ	1	1	1	1
CEP55	1	1	1	1
CEP70	1	1	1	1
CIT	1	1	1	1
CKAP2	1	1	1	1
DLGAP5	1	1	1	1
E2F1	1	1	1	1
ECT2	1	1	1	1
ESPL1	1	1	1	1
EXO1	1	1	1	1
FOXM1	1	1	1	1
GTSE1	1	1	1	1
HJURP	1	1	1	1
HMGB2	1	1	1	1
HMMR	1	1	1	1
KIAA0586	1	1	1	1
KIF11	1	1	1	1
KIF14	1	1	1	1
KIF23	1	1	1	1
KIF2C	1	1	1	1
KIFC1	1	1	1	1
KPNA2	1	1	1	1
MELK	1	1	1	1
MKI67	1	1	1	1
NDC80	1	1	1	1
NDE1	1	1	1	1
NUSAP1	1	1	1	1
PBK	1	1	1	1
PCNA	1	1	1	1
PLK1	1	1	1	1
PRC1	1	1	1	1
RAD54L	1	1	1	1
SHCBP1	1	1	1	1
SMC4	1	1	1	1
SPAG5	1	1	1	1
TOP2A	1	1	1	1
TPX2	1	1	1	1
TROAP	1	1	1	1
TTK	1	1	1	1
UBE2C	1	1	1	1
ASPM	1	1	1
CDK1	1	1	1
CNTRL	1	1	1
DBF4	1	1	1
DEPDC1	1	1	1
DNMT3B	1	1	1
KIF4A	1	1	1
NCAPG	1	1	1
PSRC1	1	1	1
RACGAP1	1	1	1
REEP4	1	1	1
SKA1	1	1	1
WHSC1	1	1	1
ANP32E	1	1		1
ARL4A	1	1		1
ASF1B	1	1		1
BARD1	1	1		1
BIRC5	1	1		1
BRCA1	1	1		1
CDC45	1	1		1
CDC6	1	1		1
CDC7	1	1		1
CDKN1B	1	1		1
CDKN2C	1	1		1
CDKN2D	1	1		1
CENPM	1	1		1
CENPU	1	1		1
CHAF1A	1	1		1
CHAF1B	1	1		1
CHEK2	1	1		1
CKAP5	1	1		1
CKS1B	1	1		1
CKS2	1	1		1
DHFR	1	1		1
DONSON	1	1		1
DSCC1	1	1		1
DTL	1	1		1
FAM178A	1	1		1
FAM64A	1	1		1
FANCA	1	1		1
FANCG	1	1		1
FANCI	1	1		1
FEN1	1	1		1
GINS2	1	1		1
GINS3	1	1		1
GMNN	1	1		1
GPSM2	1	1		1
H2AFX	1	1		1
HAUS5	1	1		1
HELLS	1	1		1
HIST1H4C	1	1		1
HMGB3	1	1		1
HN1	1	1		1
KIAA0101	1	1		1
KIF20B	1	1		1
KIF22	1	1		1
LMNB1	1	1		1
MAD2L1	1	1		1
MCAM	1	1		1
MCM2	1	1		1
MCM4	1	1		1
MCM5	1	1		1
MDM1	1	1		1
MIS18BP1	1	1		1
NCAPD2	1	1		1
NCAPD3	1	1		1
NCAPH	1	1		1
ORC1	1	1		1
PASK	1	1		1
PKMYT1	1	1		1
POLD3	1	1		1
POLQ	1	1		1
PRIM1	1	1		1
PRIM2	1	1		1
PRR11	1	1		1
PTTG1	1	1		1
RAD21	1	1		1
RAD51AP1	1	1		1
RECQL4	1	1		1
RFC4	1	1		1
RMI1	1	1		1
RRM1	1	1		1
RRM2	1	1		1
STIL	1	1		1
TACC3	1	1		1
TMPO	1	1		1
TRAIP	1	1		1
TRIP13	1	1		1
UBE2S	1	1		1
USP1	1	1		1
ANLN	1		1	1
CENPL	1		1	1
CSGALNACT1	1		1	1
FAM110A	1		1	1
FAM83D	1		1	1
G2E3	1		1	1
KNSTRN	1		1	1
MDM2	1		1	1
PIF1	1		1	1
ZNF587	1		1	1
BRD8		1	1	1
CD97		1	1	1
NEK2		1	1	1
CCNF		1	1	1
CDC25C		1	1	1
SMTN		1	1	1
MSH2		1	1	1
ABHD3	1	1
ANKRD36B	1	1
APOBEC3B	1	1
APOLD1	1	1
AUNIP	1	1
BIRC3	1	1
BLM	1	1
CABYR	1	1
CCDC15	1	1
CDCA4	1	1
CDK19	1	1
CDK2	1	1
CENPN	1	1
CEP57	1	1
DCLRE1A	1	1
DCLRE1B	1	1
DTYMK	1	1
ERCC6L	1	1
ERI2	1	1
EZH2	1	1
FAM111A	1	1
FBXO5	1	1
FGFR3	1	1
GINS1	1	1
H2AFV	1	1
HAUS3	1	1
HIRIP3	1	1
ITGB3BP	1	1
KCNJ8	1	1
KIAA0907	1	1
KIF15	1	1
LOC81691	1	1
MCM10	1	1
MCM7	1	1
MIS18A	1	1
MPHOSPH9	1	1
MRE11A	1	1
MSH5	1	1
MYBL1	1	1
NCAPG2	1	1
NCAPH2	1	1
OIP5	1	1
ORC6	1	1
PARP2	1	1
PARPBP	1	1
PCDH7	1	1
PDIA4	1	1
PITPNC1	1	1
POLE2	1	1
PSIP1	1	1
RAD54B	1	1
RBL1	1	1
RFC3	1	1
RFC5	1	1
RNASEH2A	1	1
RPL39L	1	1
RPS6KA5	1	1
SDF2L1	1	1
SLC25A40	1	1
SLC7A11	1	1
SPA17	1	1
SSX2IP	1	1
SUV39H1	1	1
TBC1D31	1	1
TDP1	1	1
TIMELESS	1	1
TM4SF1	1	1
TMEM106C	1	1
TUBB	1	1
WDHD1	1	1
WDR76	1	1
WEE1	1	1
ZC3H4	1	1
ZWILCH	1	1
ARHGAP11B	1		1
AURKAPS1	1		1
C1orf21	1		1
CASC5	1		1
CCDC18	1		1
CCDC85C	1		1
CDCA2	1		1
CEP57L1	1		1
CKAP2L	1		1
CLDN4	1		1
CCSAP	1		1
DDIAS	1		1
DLEU2L	1		1
FAM111B	1		1
FAM122B	1		1
FAM72A	1		1
FAM72D	1		1
FANCM	1		1
GSG2	1		1
HPDL	1		1
HYLS1	1		1
INCENP	1		1
IQGAP3	1		1
KIF20A	1		1
LOC729680	1		1
MTFR2	1		1
NAT8L	1		1
NEURL1B	1		1
POC5	1		1
RACGAP1P	1		1
RNF213	1		1
SAPCD2	1		1
SCLT1	1		1
SGOL2	1		1
SH2B2	1		1
SPC24	1		1
SPC25	1		1
SYNPO	1		1
TICRR	1		1
TRIM59	1		1
TRNP1	1		1
ZRANB3	1		1
AOC3	1			1
ARHGDIB	1			1
BMP2	1			1
CDC42	1			1
CDKN3	1			1
CEP44	1			1
FAM214A	1			1
FANCD2	1			1
FRZB	1			1
HAUS8	1			1
HIST1H2AM	1			1
HIST1H4B	1			1
HIST1H4E	1			1
HIST1H4H	1			1
IFIT1	1			1
KIAA1598	1			1
KLF6	1			1
MASTL	1			1
MCM8	1			1
MID1	1			1
MLLT4	1			1
MND1	1			1
NUF2	1			1
NUP98	1			1
POC1A	1			1
POLA1	1			1
RAD18	1			1
RAD51	1			1
RCCD1	1			1
STAG3	1			1
TRIM45	1			1
TYMS	1			1
UBE2T	1			1
UHRF1	1			1
ZWINT	1			1
CALM3		1	1
AGFG2		1	1
PAQR4		1	1
KIF18A		1	1
GIT2		1	1
STK17B		1	1
RSBN1		1	1
CDK5RAP2		1	1
UNG		1		1
USP13		1		1
FYN		1		1
DNA2		1		1
INTS7		1		1
RFC2		1		1
STAT1		1		1
BCLAF1		1		1
SRSF7		1		1
NFE2L2		1		1
TXNRD1		1		1
SDC1		1		1
IVNS1ABP		1		1
BUB3		1		1
SFPQ		1		1
PPP1R10		1		1
RPA2		1		1
LBR		1		1
CDC25B		1		1
SLC25A36		1		1
MCM6		1		1
NASP		1		1
TOPBP1		1		1
LPP		1		1
DNAJB9		1		1
SRSF3		1		1
RHOBTB3		1		1
RBBP8		1		1
PCF11		1		1
MET		1		1
GCLM		1		1
CDC25A		1		1
SAP30		1		1
LRRC17		1		1
SLBP		1		1
RAD51C		1		1
ATF7IP		1		1
DDX11		1		1
JADE2		1		1
DNAJC3		1		1
GOT1		1		1
H1F0		1		1
SEPHS1		1		1
HMG20B		1		1
FZR1		1		1
DCAF7		1		1
NPAT		1		1
ORC3		1		1
TUBD1		1		1
LARP1		1		1
RANGAP1		1		1
SUCLG2		1		1
GPR126		1		1
CCNE1		1		1
MAN1A2		1		1
CDC42EP4		1		1
SLC38A2		1		1
UBR7		1		1
ZBED5		1		1
NUP37		1		1
ABHD10		1		1
TIPIN		1		1
NEIL3		1		1
CLSPN		1		1
MEPCE		1		1
EFHC1		1		1
E2F8		1		1
AHI1		1		1
RAB23		1		1
E2F5		1		1
HSPB8		1		1
CASP8AP2		1		1
ARHGEF39			1	1
ATL2			1	1
CDC27			1	1
CDCA7			1	1
CFLAR			1	1
DEPDC1B			1	1
FAM60A			1	1
KATNA1			1	1
KCTD9			1	1
LYAR			1	1
SS18			1	1
TGIF1			1	1
TTF2			1	1
TUBB2A			1	1
1060P11.3	1
A2M	1
ABCA8	1
ABCB4	1
ABCC3	1
ABHD17C	1
ACKR3	1
ACP5	1
ACTR3BP2	1
ACVR2B	1
ACSL4	1
ADAM12	1
ADAM19	1
ADAMDEC1	1
ADAMTS10	1
ADAMTS4	1
ADAMTS6	1
ADGRD1	1
ADGRG1	1
ADHFE1	1
ADRA2C	1
ADRB2	1
ADSSL1	1
AGBL2	1
AGPAT4	1
AGPAT9	1
AK2	1
AK4	1
AKAP12	1
AKAP8L	1
ALDOC	1
ALG10B	1
AMT	1
ANAPC1	1
ANGPTL4	1
ANGPTL5	1
ANKRA2	1
ANKRD2	1
ANKRD32	1
ANKRD36	1
ANKRD36BP2	1
AP1S3	1
AP3B2	1
AP4S1	1
APBB1IP	1
APCDD1L	1
APLN	1
APOE	1
AQP9	1
ARHGAP31	1
ARHGEF4	1
ARL6IP6	1
ARMC8	1
ARRDC4	1
ARSI	1
ARVCF	1
ASNS	1
ASPHD1	1
ATG16L2	1
ATOH8	1
ATP1A1-AS1	1
ATP2A3	1
AXIN2	1
B4GALNT1	1
BAI1	1
BAZ2B	1
BBC3	1
BCAS1	1
BCCIP	1
BCL2A1	1
BCL2L11	1
BCL2L12	1
BEGAIN	1
BEND3	1
BGN	1
BHLHE40	1
BLNK	1
BMP6	1
BRCA2	1
BRSK2	1
BTG2	1
C10orf10	1
C10orf54	1
C10orf67	1
C11orf96	1
C12orf65	1
C12orf75	1
C14orf132	1
C14orf80	1
C16orf59	1
C16orf93	1
C16orf95	1
C17orf53	1
C17orf96	1
C18orf54	1
C19orf57	1
C1orf112	1
C1orf115	1
C1orf233	1
C1orf86	1
C1QTNF4	1
C1RL-AS1	1
C20orf195	1
C21orf58	1
C2orf73	1
C2orf88	1
C3orf52	1
C4orf46	1
C5	1
C5orf34	1
C9orf43	1
CA2	1
CA5BP1	1
CA9	1
CACNA1G-AS1	1
CACNG7	1
CADM3	1
CAMKK1	1
CAMP	1
CAPS2	1
CARD9	1
CBX5	1
CCDC103	1
CCDC151	1
CCDC181	1
CCDC184	1
CCDC28A	1
CCDC34	1
CCDC36	1
CCDC69	1
CCDC77	1
CCDC88A	1
CCL26	1
CCL28	1
CCNG2	1
CCNO	1
CCP110	1
CD244	1
CD248	1
CD40	1
CD70	1
CDC23	1
CDC42EP3	1
CDCA5	1
CDH15	1
CDH4	1
CDT1	1
CEBPA	1
CECR7	1
CEMIP	1
CENPC	1
CENPH	1
CENPJ	1
CENPK	1
CENPO	1
CENPP	1
CENPW	1
CEP128	1
CEP135	1
CEP152	1
CEP192	1
CEP295	1
CEP72	1
CEP76	1
CEP78	1
CEP97	1
CES1	1
CES1P1	1
CHAC1	1
CHI3L1	1
CHST11	1
CHST15	1
CHSY3	1
CHTF18	1
CIART	1
CILP2	1
CLEC2D	1
CLIC3	1
CLIC6	1
CLMN	1
CLUHP3	1
CMAHP	1
CMYA5	1
CNGA3	1
CNIH3	1
COL23A1	1
COL4A1	1
COL5A3	1
CORO2A	1
CP	1
CPZ	1
CREBRF	1
CRELD1	1
CRELD2	1
CRIP1	1
CRISPLD2	1
CRLF1	1
CRNDE	1
CRYGS	1
CRYM-AS1	1
CTDSPL2	1
CTSV	1
CXCL10	1
CXCL12	1
CXCL3	1
CXCL6	1
CXorf57	1
CYHR1	1
CYP19A1	1
CYP1B1	1
CYP26B1	1
CSF2	1
CSF3	1
DACT3	1
DAPK2	1
DAW1	1
DCK	1
DCP2	1
DDIT3	1
DDIT4	1
DDR1	1
DENND2C	1
DENND3	1
DGAT2	1
DGKI	1
DHX37	1
DIAPH3	1
DIDO1	1
DIO3	1
DIRAS1	1
DIRAS3	1
DKK1	1
DLL1	1
DLL4	1
DLX1	1
DLX2	1
DMKN	1
DNAJC9	1
DNER	1
DNM1P46	1
DNMT1	1
DOK3	1
DPYSL4	1
DSN1	1
DTNBP1	1
DUSP2	1
E2F2	1
E2F7	1
EBF3	1
EBF4	1
EDNRA	1
EDNRB	1
EEF1A2	1
EFCAB11	1
EFNB2	1
EFNB3	1
EGR2	1
EGR3	1
EGR4	1
EIF3J-AS1	1
EMC9	1
EME1	1
ENAH	1
ENKUR	1
EPB41L4A	1
EPGN	1
EPS8L1	1
EXOC7	1
EXPH5	1
EYA4	1
EZR	1
FABP3	1
FAM161A	1
FAM174B	1
FAM196B	1
FAM209A	1
FAM20A	1
FAM222A	1
FAM24B	1
FAM27E2	1
FAM43B	1
FAM65B	1
FAM76B	1
FAM78B	1
FAM86FP	1
FAM90A1	1
FANCB	1
FANCC	1
FAT4	1
FBLIM1	1
FBLL1	1
FBXO34	1
FBXO43	1
FGF11	1
FGF5	1
FGF7	1
FHOD1	1
FIGN	1
FILIP1L	1
FKBP10	1
FKBP4	1
FLJ42351	1
FLJ42627	1
FLRT3	1
FLYWCH1	1
FOS	1
FOXD4	1
FOXF2	1
FOXQ1	1
FRMD3	1
FRS3	1
FRY	1
FSTL3	1
FUT1	1
FUT8-AS1	1
FZD5	1
FZD8	1
GAL	1
GALNT15	1
GAS2L3	1
GBP5	1
GCNT1	1
GDF1	1
GEN1	1
GGH	1
GINS4	1
GJA1	1
GJC1	1
GKAP1	1
GLDC	1
GLDN	1
GLI1	1
GLRX	1
GLYATL1	1
GNG4	1
GOLGA2P5	1
GOLGA6L9	1
GOLGA8O	1
GPAT2	1
GPM6B	1
GPR179	1
GPR19	1
GPRASP1	1
GPX3	1
GREM1	1
GREM2	1
GRID1	1
GSDMB	1
GSTCD	1
GTPBP2	1
H2AFZ	1
H2BFM	1
HAS1	1
HAS2	1
HAUS6	1
HBEGF	1
HCG4	1
HEMK1	1
HERPUD1	1
HES1	1
HEYL	1
HGF	1
HIST1H1A	1
HIST1H1B	1
HIST1H1D	1
HIST1H1E	1
HIST1H2AI	1
HIST1H2AL	1
HIST1H2BE	1
HIST1H2BF	1
HIST1H2BJ	1
HIST1H3B	1
HIST1H3D	1
HIST1H3F	1
HIST1H3H	1
HIST1H3J	1
HIST1H4A	1
HIST1H4D	1
HIST1H4F	1
HIST1H4I	1
HIST1H4J	1
HIST1H4K	1
HIST1H4L	1
HIST2H2AC	1
HIST2H3A	1
HIST2H4B	1
HIST3H2BB	1
HIST4H4	1
HK2	1
HMGB1	1
HMGB3P1	1
HMGN2	1
HMOX1	1
HNRNPLL	1
HOMER1	1
HOXA13	1
HOXA2	1
HOXA3	1
HOXB8	1
HS1BP3	1
HS3ST3B1	1
HSD17B2	1
HSPA5	1
HSPB3	1
HSPB7	1
HTR2A	1
ID1	1
ID2	1
ID3	1
ID4	1
IDH2	1
IFI27	1
IFI6	1
IFITM10	1
IGF2BP1	1
IGFBP3	1
IGFBP4	1
IGFLR1	1
IL11	1
IL17D	1
IL18R1	1
IL1B	1
IL1RL1	1
IL1RN	1
IL20RA	1
IL21R	1
IL23A	1
IL24	1
IL6	1
IL6R	1
INHBB	1
INPP5D	1
IQCC	1
IRX6	1
ITGA2	1
IVL	1
JADE1	1
JAK3	1
JHDM1D-AS1	1
JUNB	1
KATNAL1	1
KBTBD3	1
KCNE4	1
KCNE5	1
KCNK6	1
KCNQ4	1
KCNS2	1
KCTD4	1
KDELC2	1
KDM4D	1
KDM6B	1
KDM7A	1
KIAA0226L	1
KIAA0754	1
KIAA1211L	1
KIAA1328	1
KIAA1407	1
KIAA1644	1
KIAA1841	1
KIF24	1
KIF7	1
KLF2	1
KLF4	1
KLHL28	1
KNTC1	1
KRBOX1	1
KRTAP3-3	1
L1CAM	1
L3MBTL3	1
LAMA3	1
LAMC3	1
LCA5	1
LCE1C	1
LCE2C	1
LCORL	1
LDHA	1
LDHD	1
LFNG	1
LHX2	1
LIF	1
LIG1	1
LIMS3L	1
LIN54	1
LIN9	1
LINC00162	1
LINC00473	1
LINC00654; LOC643406	1
LINC00908	1
LINC01000	1
LINC01152	1
LINC01260	1
LINC01305	1
LKAAEAR1	1
LMF1	1
LMO7	1
LOC100129781	1
LOC100131000	1
LOC100132356	1
LOC100270746	1
LOC100506123	1
LOC100506797	1
LOC100507460	1
LOC101928054; LOC374443	1
LOC101928168	1
LOC101929256	1
LOC101929687	1
LOC101929951	1
LOC102723869	1
LOC102724504	1
LOC152225	1
LOC154761	1
LOC202025	1
LOC283352	1
LOC284561	1
LOC285300	1
LOC375196	1
LOC440157	1
LOC441179	1
LOC643201	1
LOC643551	1
LOC645166	1
LOC645195	1
LOC646903	1
LOC729291	1
LPHN2	1
LRFN1	1
LRIG3	1
LRR1	1
LRRC32	1
LRRC37A6P	1
LRRC73	1
LRRC75A	1
LRRCC1	1
LSM8	1
LXN	1
LY6D	1
LYPD6	1
MAGOHB	1
MAP3K8	1
MAP6	1
MAP7D3	1
MAPKAPK5-AS1	1
MAPT	1
MARCH4	1
MARCKSL1	1
MAST4	1
MAT2A	1
MATK	1
MATN1-AS1	1
MBOAT1	1
MCMDC2	1
MED14OS	1
MEDAG	1
MEIKIN	1
METTL1	1
MGP	1
MICB	1
MINOS1	1
MIR1247	1
MIR155HG	1
MIR503HG	1
MIR612	1
MIRLET7BHG	1
MLPH	1
MMP3	1
MMP9	1
MMS22L	1
MNS1	1
MORC2-AS1	1
MPP4	1
MPP6	1
MS4A7	1
MSRB2	1
MT1F	1
MTBP	1
MTFP1	1
MX1	1
MXD1	1
MXD3	1
MXRA8	1
MYBL2	1
MYL3	1
MYLK2	1
MYNN	1
MYRFL	1
MYRIP	1
MYZAP	1
MZT1	1
NACC2	1
NAIP	1
NAV2	1
NCAM1	1
NDP	1
NDUFA4L2	1
NDUFAF4P1	1
NECAB2	1
NEDD1	1
NELL2	1
NEXN	1
NFYC-AS1	1
NGEF	1
NKAIN1	1
NKD2	1
NLGN1	1
NMNAT2	1
NOD2	1
NOG	1
NOP16	1
NOTCH3	1
NPAS1	1
NPR3	1
NR4A1	1
NR4A2	1
NR4A3	1
NR6A1	1
NRG1	1
NRG2	1
NRGN	1
NTNG2	1
NTRK2	1
NUAK2	1
NUDT1	1
OAS1	1
OASL	1
OBSCN	1
OTUD1	1
P2RX5	1
PABPC5	1
PALM	1
PBX1	1
PCDH9	1
PCDHB11	1
PCGF3	1
PCNT	1
PCOLCE2	1
PCSK1	1
PDE4B	1
PDE4D	1
PDE4DIP	1
PDE8B	1
PDK1	1
PDK4	1
PDLIM3	1
PDLIM4	1
PDLIM7	1
PELI1	1
PEX6	1
PFKFB4	1
PGAP1	1
PGM1	1
PHB	1
PHF19	1
PHF21A	1
PIGW	1
PIK3IP1	1
PIM1	1
PITPNM2	1
PITPNM3	1
PKN3	1
PLAC1	1
PLCB2	1
PLIN2	1
PLXDC2	1
PMAIP1	1
PMEPA1	1
PNLIPRP3	1
PNO1	1
PODXL	1
POLA2	1
POLD1	1
POLR3H	1
PP7080	1
PPARGC1B	1
PPFIA4	1
PPM1D	1
PPP1R14C	1
PPP2R3B	1
PRDM8	1
PRKAR2B	1
PRL	1
PRO1082	1
PRR29	1
PRRC1	1
PRSS30P	1
PSAT1	1
PSMC3IP	1
PTGDS	1
PTGER2	1
PTGER3	1
PTGER4	1
PTGS2	1
PTH1R	1
PTHLH	1
PTN	1
PTP4A3	1
PTPRD	1
PTPRE	1
PTPRJ	1
PTPRN	1
PTTG2	1
PTTG3P	1
PUS10	1
PVRL4	1
PWARSN	1
PYY	1
RAMP1	1
RARG	1
RARRES2	1
RASGRP2	1
RASIP1	1
RASL11A	1
RASSF4	1
RBM19	1
RDX	1
REM1	1
RFPL1S	1
RFWD3	1
RGCC	1
RGS5	1
RHEBL1	1
RHOB	1
RIBC2	1
RIPPLY2	1
RMI2	1
RMRP	1
RNA5-8S5	1
RNF144A	1
RNFT2	1
RPA3	1
RPL27A	1
RPL28	1
RRP12	1
RRP9	1
RSAD2	1
RTN3	1
RTN4RL1	1
SAMD13	1
SAPCD1	1
SASS6	1
SCAI	1
SCARA5	1
SCARNA10	1
SCARNA5	1
SCG5	1
SCN8A	1
SCUBE2	1
SCX	1
SDHAF1	1
SDPR	1
SEC14L2	1
SEPT3	1
SERPINE1	1
SERTAD4	1
SESN2	1
SGK494	1
SGOL1	1
SH3BP4	1
SHB	1
SHC2	1
SHC3	1
SHISA9	1
SHMT1	1
SIX2	1
SKA2	1
SKA3	1
SKIL	1
SLC16A3	1
SLC16A6	1
SLC20A2	1
SLC23A3	1
SLC24A3	1
SLC2A1	1
SLC2A3	1
SLC40A1	1
SLC43A2	1
SLC5A3	1
SLC6A10P	1
SLC6A15	1
SLC6A8	1
SLC7A2	1
SLC7A6	1
SLC7A8	1
SMA4	1
SMAD6	1
SMAD9	1
SMC1A	1
SMC2	1
SMIM7	1
SMOC1	1
SNAI1	1
SNORA12	1
SNORA60	1
SNORD116-19	1
SOBP	1
SOCS3	1
SORBS2	1
SOX4	1
SOX6	1
SOX8	1
SOX9	1
SP4	1
SPANXC	1
SPATA5	1
SPHK1	1
SPIN4	1
SPINK6	1
SPOCD1	1
SPRR2A	1
SPRR2D	1
SPTBN1	1
SRGAP2B	1
SRGAP2C	1
SRRM3	1
SSTR1	1
STAT4	1
STC1	1
STGC3	1
STK32C	1
STMN1	1
STX19	1
SUN1	1
SURF6	1
SUV420H2	1
SYBU	1
SYCE2	1
SYNDIG1	1
SYNE2	1
SYPL2	1
SYT7	1
TAC1	1
TAGLN	1
TAS1R1	1
TAS2R45	1
TBX2	1
TBX2-AS1	1
TBX3	1
TCAF2	1
TCEANC2	1
TCF19	1
TCF7	1
TCP11	1
TDRD6	1
TENM2	1
TGFBI	1
TGM2	1
THAP10	1
THAP7-AS1	1
THBD	1
THBS1	1
THSD1	1
TIAL1	1
TIAM2	1
TIGD1	1
TIMP3	1
TK1	1
TLX2	1
TMEFF2	1
TMEM100	1
TMEM106A	1
TMEM107	1
TMEM119	1
TMEM150A	1
TMEM176A	1
TMEM176B	1
TMEM194A	1
TMEM200B	1
TMEM71	1
TMEM88	1
TMOD1	1
TMPO-AS1	1
TMSB15A	1
TMSB15B	1
TNC	1
TNFSF4	1
TNFSF9	1
TNR	1
TONSL	1
TP53INP1	1
TPM1	1
TRA2B	1
TRANK1	1
TREM1	1
TRERF1	1
TRIB2	1
TRIM11	1
TRIM36	1
TRIM66	1
TRMT5	1
TSC22D3	1
TSGA10	1
TUBA1B	1
TUBA1C	1
TUBE1	1
TUG1	1
UBALD2	1
UBN2	1
UBQLNL	1
UCN2	1
ULBP1	1
UPF3B	1
UTP15	1
UTP23	1
UTS2B	1
VAPA	1
VEGFA	1
VPS9D1-AS1	1
VRK1	1
WDR3	1
WDR33	1
WDR34	1
WDR62	1
WNT11	1
WNT5B	1
WTAP	1
WTIP	1
XLOC_014512	1
XRCC3	1
XRCC6BP1	1
YOD1	1
YPEL2	1
ZBTB11-AS1	1
ZBTB26	1
ZBTB5	1
ZFC3H1	1
ZFHX4	1
ZGRF1	1
ZKSCAN7	1
ZMYND8	1
ZNF10	1
ZNF100	1
ZNF107	1
ZNF148	1
ZNF184	1
ZNF19	1
ZNF248	1
ZNF287	1
ZNF295-AS1	1
ZNF441	1
ZNF442	1
ZNF449	1
ZNF469	1
ZNF503-AS2	1
ZNF530	1
ZNF547	1
ZNF550	1
ZNF571	1
ZNF572	1
ZNF594	1
ZNF669	1
ZNF671	1
ZNF699	1
ZNF701	1
ZNF738	1
ZNF75A	1
ZNF788	1
ZNF823	1
ZNF836	1
ZNF844	1
ZNF850	1
ZNF853	1
ZNF876P	1
ZNF878	1
ZNF93	1
ZYX	1
ZSWIM4	1
ZSWIM5	1
A_33_P3390753	1
A_33_P3260455	1
A_24_P24685	1
A_33_P3213089	1
A_33_P3407691	1
A_33_P3307073	1
A_33_P3239765	1
A_33_P3419945	1
A_24_P312325	1
A_33_P3407049	1
A_33_P3325851	1
A_24_P49747	1
A_33_P3294089	1
A_33_P3346533	1
A_33_P3283201	1
A_33_P3325808	1
A_33_P3329352	1
A_32_P152696	1
A_33_P3343828	1
A_33_P3424010	1
A_33_P3317460	1
A_33_P3289386	1
A_33_P3741059	1
A_32_P113812	1
A_32_P151823	1
A_33_P3333523	1
A_33_P3392350	1
A_32_P88905	1
A_32_P36143	1
A_33_P3247678	1
A_33_P3259902	1
A_33_P3392192	1
A_24_P358146	1
A_33_P3311668	1
A_24_P195286	1
A_33_P3225983	1
A_33_P3287195	1
A_33_P3301394	1
A_33_P3329043	1
A_33_P3227556	1
A_33_P3377090	1
A_33_P3235905	1
A_33_P3297297	1
A_24_P67681	1
A_33_P3322082	1
A_32_P204722	1
A_33_P3309859	1
A_33_P3416414	1
A_33_P3349840	1
A_33_P3376925	1
A_33_P3334250	1
A_33_P3263157	1
A_24_P126741	1
A_33_P3301097	1
A_33_P3325429	1
HYOU1		1
BTG1		1
CSE1L		1
MCM3		1
DDX39A		1
KRT19		1
BRD4		1
NUP62		1
DHX9		1
IMPA2		1
ETV5		1
STC2		1
ADA		1
NR1D1		1
EVI2A		1
PLK4		1
PER2		1
LRP8		1
PLAU		1
IL7R		1
CCK		1
PRKD1		1
ING2		1
OPCML		1
RGS7		1
DBF4B		1
MMP16		1
PTGFR		1
METTL7A		1
GAS2L1		1
KRT7		1
PRKD2		1
TMEM47		1
HOXA9		1
EPOR		1
GABBR2		1
RAD51B		1
SLC43A3		1
KIAA0367		1
MRPS16		1
OLFML2B		1
OARD1		1
DKFZP586I1420		1
EFCAB7		1
DLEU2		1
LMNB2		1
STEAP1B		1
FANCL		1
KLF11		1
IFT74		1
CEP63		1
TENM3		1
DCLRE1C		1
FBXO31		1
ATAD5		1
MC4R		1
EMX2		1
KIF18B		1
AP2B1		1
RBM5		1
ICMT		1
ATP6V1A		1
NEDD9		1
CDK4		1
MTHFD1		1
KEAP1		1
CTPS1		1
MSH6		1
GCLC		1
HAT1		1
FBXO11		1
PRPS2		1
SKP2		1
IGF1R		1
MBNL2		1
TRIM13		1
TUBGCP3		1
LUC7L3		1
HSPB11		1
LCMT2		1
RABGAP1		1
TFDP1		1
CEP350		1
TCAF1		1
DST		1
RAD1		1
TGFBR3		1
MLH3		1
MAD1L1		1
EXOSC9		1
XRCC4		1
RBBP6		1
GLI3		1
PEX13		1
SMAD3		1
FOSL2		1
CIZ1		1
DLEU1		1
MMP10		1
ASPH		1
TREX1		1
SLC24A1		1
SRSF6		1
ETV1		1
GLE1		1
RUSC1		1
HIST2H4A		1
BPTF		1
RBMXL2		1
TROVE2		1
GATA2		1
CASP2		1
HNRNPUL1		1
XPO1		1
ATN1		1
CTGF		1
SMC3		1
HIST1H1C		1
GGA3		1
AMACR		1
NR2F1		1
RAB27A		1
SCAPER		1
CASP6		1
BTN3A2		1
CLK4		1
TRIM27		1
TNFRSF10D		1
PEG10		1
TUBA4A		1
LIMCH1		1
DNAJC13		1
PHIP		1
LMF2		1
ANKRD46		1
BBX		1
PRMT3		1
SRGAP2		1
TMCC1		1
ABCA5		1
KLHL23		1
ABHD5		1
ZNF250		1
RPGRIP1L		1
HIST2H2AA3		1
SP1		1
ASCC2		1
POLE		1
SUPT16H		1
SNN		1
DCTPP1		1
NDC1		1
FAF1		1
NFYB		1
CENPT		1
FN3KRP		1
LRRFIP2		1
SNRNP25		1
MRS2		1
YEATS4		1
MAP3K6		1
MYO19		1
VANGL1		1
C1GALT1		1
EAF2		1
TTLL7		1
CNNM3		1
A1CF		1
TRMT1L		1
BRIP1		1
AFMID			1
AHSA2			1
ALPK1			1
ARHGEF26			1
B3GNT4			1
BDH1			1
C2orf48			1
CCDC6			1
CENPI			1
CFAP97			1
CMTM4			1
CNTROB			1
CREBBP			1
CREM			1
DIS3L			1
DMBT1			1
DPP8			1
DTX2			1
DUSP3			1
DYRK2			1
ELOVL7			1
ESCO2			1
ESYT3			1
F8A2			1
FAM117B			1
FAM20B			1
FAM210B			1
FAM72B			1
FAM78A			1
FAM86B3P			1
FGD6			1
FGFR1OP			1
GCNT2			1
GMEB1			1
GPBP1L1			1
GPSM1			1
GUCY2EP			1
HCFC2			1
IFI44			1
IFIT5			1
IFRD1			1
INF2			1
JRK			1
KPNA3			1
LINC00665			1
LINC01003			1
LOC100134937			1
LOH12CR1			1
MAP6D1			1
MAT2B			1
MBD1			1
MCM9			1
MCOLN2			1
METTL10			1
MICAL3			1
MMACHC			1
MXD4			1
NOD1			1
OLFM4			1
OSBPL6			1
OTUD6B			1
PAK4			1
PIGZ			1
PILRB			1
PPCS			1
PRDM6			1
PRORSD1P			1
PYCRL			1
RBFOX2			1
RTKN2			1
RTN4R			1
SACS			1
SHISA3			1
SIGLEC16			1
SLC10A3			1
SLC26A11			1
SLC45A3			1
SLMO1			1
SMIM3			1
SNORA78			1
STARD13			1
STARD8			1
TSPYL4			1
TUBB6			1
TUBB8			1
UBAP2			1
XLOC_010709			1
ZEB1			1
ZMIZ1-AS1			1
ZNF354B			1
ZNF407			1
ZNF468			1
ZNF615			1
ZNF75D			1
A_24_P923381			1
A_33_P3281716			1
A_33_P3358037			1
A_33_P3406090			1
A_33_P3419735			1
ABCA7				1
ABCC2				1
ACD				1
ACYP1				1
ADAMTS1				1
ADCY6				1
ADH4				1
AFAP1				1
AGFG1				1
AGPAT3				1
AKAP13				1
AKIRIN2				1
AMD1				1
ANKRD10				1
ANP32B				1
ANTXR1				1
AOC2				1
AP3D1				1
AP3M2				1
AP4B1				1
APEX2				1
ARGLU1				1
ARHGAP8				1
ARMC1				1
ASIP				1
ASPHD2				1
ASXL1				1
BAG3				1
BAIAP2				1
BBS2				1
BIRC2				1
BIVM				1
BRD7				1
BTBD3				1
C14orf142				1
C4B				1
C5orf42				1
C6				1
CADM1				1
CAPN7				1
CAPS				1
CASP3				1
CBX3				1
CCDC14				1
CCDC90B				1
CCND1				1
CD24				1
CDC16				1
CDC42EP1				1
CDCA7L				1
CDH24				1
CDK20				1
CDK7				1
CDKL5				1
CDKN2AIP				1
CDR2				1
CFD				1
CHML				1
CIC				1
CNIH4				1
CNN2				1
CNOT10				1
COL7A1				1
COQ6				1
CREBZF				1
CRK				1
CRYBA1				1
CTCF				1
CTNND1				1
CTR9				1
CTSD				1
CWC15				1
CXCL14				1
CYB5R2				1
CYTH2				1
CYTH3				1
CSH2				1
DCAF16				1
DCTN6				1
DET1				1
DEXI				1
DHX8				1
DIS3				1
DKC1				1
DMTF1				1
DMXL2				1
DNAJB1				1
DNAJB4				1
DNAJB6				1
DNAJC6				1
DR1				1
DSP				1
DUSP4				1
DYNLL1				1
DZIP3				1
EBI3				1
EIF4E				1
ELP3				1
ENOSF1				1
ERN2				1
FABP1				1
FADD				1
FAM105A				1
FAM189B				1
FAN1				1
FBXL20				1
FEM1B				1
FKBP1A				1
FLAD1				1
FXR1				1
G3BP1				1
GADD45A				1
GAS1				1
GAS6				1
GCSH				1
GDF15				1
GNB1				1
GOLGA8A				1
GRK6				1
GRPEL1				1
GSE1				1
H4F2				1
HCP5				1
HDAC3				1
HERPUD2				1
HIF1A				1
HIST1H2AC				1
HIST1H2BC				1
HIST2H2BE				1
HIST3H2A				1
HLA-DOA				1
HLA-DRA				1
HMGCR				1
HORMAD1				1
HOXB4				1
HP1BP3				1
HPS4				1
HRAS				1
HRSP12				1
HSD17B11				1
HSF2				1
HSPA13				1
HSPA1L				1
HSPA8				1
IDI2				1
IDO1				1
IL18BP				1
ILF2				1
INADL				1
INPP5K				1
INSIG2				1
INSM1				1
INSR				1
ITGB3				1
ITPR1				1
ITPR3				1
JMJD1C				1
KANK2				1
KAT2B				1
KATNBL1				1
KBTBD2				1
KCTD2				1
KDELC1				1
KDM4A				1
KDM5B				1
KIAA1147				1
KIAA1524				1
KIAA1586				1
KIF5B				1
KLF9				1
KMO				1
KPNB1				1
KRAS				1
LARP7				1
LENG8				1
LINC00339				1
LMNA				1
LMO4				1
LOC51240				1
LRIF1				1
MAP2K6				1
MAP3K2				1
MAPK13				1
MATN2				1
MBD4				1
MDC1				1
ME3				1
MED31				1
MEGF9				1
MGAT2				1
MGC10850				1
MITF				1
MNT				1
MNX1				1
MORF4L2				1
MRI1				1
MRPL19				1
MRPS18B				1
MRPS2				1
MTCL1				1
MUC1				1
MYCBP2				1
MZF1				1
NAB1				1
NBPF14				1
NCOA3				1
NCOA5				1
NCS1				1
NFIA				1
NFIC				1
NIPBL				1
NKTR				1
NLRP2				1
NMB				1
NNMT				1
NR3C1				1
NSUN3				1
NSUN5P2				1
NT5DC1				1
NUCKS1				1
NUDT4				1
NUP160				1
NUP43				1
ODF2				1
OGT				1
OLR1				1
OSER1				1
OSGIN2				1
PAK1IP1				1
PANK2				1
PCED1A				1
PDGFA				1
PDXP				1
PIK3CD				1
PKNOX1				1
PLCXD1				1
PLIN3				1
PLK2				1
PNN				1
POM121				1
PPP1R2				1
PPP2CA				1
PPP3CA				1
PPP6R3				1
PRKAR1A				1
PRPSAP1				1
PRR16				1
PSEN1				1
PSMD11				1
PSMG3				1
PTMS				1
PTP4A1				1
PTPN9				1
PWP1				1
QRICH1				1
RAB3A				1
RAN				1
RBM8A				1
RCAN1				1
REEP1				1
RERE				1
RGS3				1
RHEB				1
RHNO1				1
RNF113A				1
RNF126				1
RNPC3				1
RNPS1				1
ROCK1				1
RPL13A				1
RPS25				1
RRP1				1
RSRC2				1
RUNX1				1
SAP30BP				1
SEC62				1
SEPN1				1
SERPINB3				1
SETD8P1				1
SGK1				1
SH3GL2				1
SHC1				1
SLC17A2				1
SLC22A3				1
SLC25A27				1
SLC39A10				1
SLC44A2				1
SLC4A1AP				1
SMARCB1				1
SMARCD1				1
SNUPN				1
SPDL1				1
SRD5A1				1
SRF				1
SRSF5				1
SSR3				1
STAG1				1
STAG3L1				1
[truncated: 79 more rows]

## Sheet: STable5
Panel A - HeLa SORT - unique
GO Term		gene count	Gene symbols	p-value	Bonferroni-corrected p-value
GO:0007049	cell cycle	19	CDK1, TRNP1, SGOL2, DBF4, PSRC1, KIF18A, RACGAP1, ESCO2, GSG2, AURKAPS1, SPC24, SPC25, NCAPG, INCENP, CNTROB, CDCA2, RACGAP1P, CALM3, SKA1, ASPM	4.61941e-06	0.00332046
GO:0000280	nuclear division	10	SPC24, SPC25, CDK1, NCAPG, INCENP, CDCA2, KIF18A, SKA1, ASPM, AURKAPS1	1.98956e-05	0.0142229
GO:0007067	mitosis	10	SPC24, SPC25, CDK1, NCAPG, INCENP, CDCA2, KIF18A, SKA1, ASPM, AURKAPS1	1.98956e-05	0.0142229
GO:0000087	M phase of mitotic cell cycle	10	SPC24, SPC25, CDK1, NCAPG, INCENP, CDCA2, KIF18A, SKA1, ASPM, AURKAPS1	2.29477e-05	0.0163868
GO:0048285	organelle fission	10	SPC24, SPC25, CDK1, NCAPG, INCENP, CDCA2, KIF18A, SKA1, ASPM, AURKAPS1	2.73151e-05	0.019475
GO:0051301	cell division	11	SPC24, SPC25, CDK1, NCAPG, SGOL2, INCENP, CNTROB, CDCA2, RACGAP1P, SKA1, RACGAP1, ASPM	3.41439e-05	0.0242843
GO:0007017	microtubule-based process	10	SPC25, KIF4A, FGFR1OP, CNTROB, PSRC1, KIF18A, TUBB6, TUBB8, KIF20A, AURKAPS1	5.94448e-05	0.0418985
Panel B - HeLa synchr - unique
GO Term		gene count	Gene symbols	p-value	Bonferroni-corrected p-value
GO:0006259	DNA metabolic process	15	ATF7IP, RAD51C, CLSPN, UNG, NEIL3, NASP, TIPIN, TOPBP1, CDC25A, RBBP8, MCM6, DNA2, RPA2, RFC2, SFPQ	1.2007e-08	7.34825e-06
GO:0007049	cell cycle	17	RAD51C, CLSPN, FZR1, NASP, E2F8, TIPIN, HMG20B, CDC25A, RBBP8, CDC25B, MCM6, CCNE1, CASP8AP2, DDX11, NPAT, NUP37, BUB3	5.64531e-08	3.45487e-05
GO:0006281	DNA repair	10	RAD51C, CLSPN, DNA2, RPA2, RFC2, UNG, NEIL3, SFPQ, TOPBP1, RBBP8	2.22707e-06	0.00136204
GO:0006974	response to DNA damage stimulus	11	RAD51C, CLSPN, DNA2, RPA2, RFC2, UNG, NEIL3, SFPQ, TIPIN, TOPBP1, RBBP8	2.58743e-06	0.00158225
GO:0022403	cell cycle phase	11	RAD51C, CCNE1, FZR1, DDX11, NPAT, TIPIN, NUP37, BUB3, CDC25A, CDC25B, RBBP8	6.53216e-06	0.00398971
GO:0006260	DNA replication	8	CLSPN, DNA2, RPA2, RFC2, NASP, TIPIN, CDC25A, MCM6	1.25134e-05	0.007629
GO:0033554	cellular response to stress	12	RAD51C, CLSPN, DNA2, RPA2, RFC2, UNG, NEIL3, SFPQ, TIPIN, TOPBP1, NFE2L2, RBBP8	1.67373e-05	0.010191
GO:0000278	mitotic cell cycle	10	CCNE1, FZR1, DDX11, NPAT, TIPIN, NUP37, BUB3, CDC25A, CDC25B, RBBP8	1.88999e-05	0.0115002
Panel C - HeLa SORT and HeLa synchr overlap
GO Term		gene count	Gene symbols	p-value	Bonferroni-corrected p-value
GO:0022403	cell cycle phase	46	E2F1, KIF23, KIFC1, PRC1, NEK2, TUBB2A, TTK, ANLN, AURKA, CEP55, AURKB, GTSE1, FAM83D, KIF2C, NDE1, CDCA8, KATNA1, BUB1, CCNA2, CDCA3, EXO1, KIF11, MKI67, DLGAP5, CCNF, TPX2, CENPF, NUSAP1, CDC20, CENPE, NDC80, ESPL1, PBK, CDC25C, UBE2C, CDC27, RAD54L, SMC4, CCNB1, CCNB2, SPAG5, PLK1, BUB1B, MDM2, CIT, KPNA2	2.21129e-49	1.39754e-46
GO:0000279	M phase	43	KIF23, KIFC1, PRC1, NEK2, TUBB2A, TTK, ANLN, AURKA, CEP55, AURKB, FAM83D, KIF2C, CDCA8, NDE1, KATNA1, BUB1, CCNA2, CDCA3, EXO1, KIF11, MKI67, DLGAP5, CCNF, TPX2, CENPF, NUSAP1, CDC20, CENPE, NDC80, ESPL1, PBK, CDC25C, UBE2C, CDC27, RAD54L, SMC4, CCNB1, CCNB2, SPAG5, PLK1, BUB1B, CIT, KPNA2	1.12218e-48	7.09221e-46
GO:0000278	mitotic cell cycle	44	E2F1, KIF23, KIFC1, PRC1, NEK2, TUBB2A, TTK, ANLN, AURKA, CEP55, AURKB, GTSE1, FAM83D, KIF2C, NDE1, CDCA8, CENPA, KATNA1, BUB1, CCNA2, CDCA3, KIF11, DLGAP5, CCNF, TPX2, CENPF, NUSAP1, CDC20, CENPE, NDC80, ESPL1, PBK, CDC25C, UBE2C, CDC27, SMC4, CCNB1, CCNB2, SPAG5, PLK1, BUB1B, MDM2, CIT, KPNA2	3.6931e-48	2.33404e-45
GO:0022402	cell cycle process	48	E2F1, KIF23, KIFC1, PRC1, NEK2, TUBB2A, TTK, ANLN, AURKA, CEP55, AURKB, GTSE1, FAM83D, KIF2C, NDE1, CDCA8, CENPA, KATNA1, BUB1, CCNA2, CDCA3, EXO1, KIF11, MKI67, MSH2, DLGAP5, CCNF, TPX2, CENPF, NUSAP1, CDC20, CENPE, NDC80, ESPL1, PBK, CDC25C, UBE2C, CDC27, RAD54L, SMC4, CCNB1, CCNB2, SPAG5, PLK1, BUB1B, MDM2, CIT, KPNA2	2.39434e-46	1.51323e-43
GO:0007049	cell cycle	52	E2F1, KIF23, KIFC1, PRC1, TUBB2A, TTK, AURKA, AURKB, GTSE1, FAM83D, CCNE2, KIF2C, CDCA8, NDE1, CCNA2, CDCA3, KIF11, CCNF, TPX2, NUSAP1, ESPL1, PBK, UBE2C, SPAG5, BUB1B, MDM2, KPNA2, NEK2, FOXM1, ANLN, CEP55, HJURP, CENPA, KATNA1, BUB1, CKAP2, EXO1, MKI67, MSH2, DLGAP5, CENPF, NDC80, CENPE, CDC20, CDC25C, CDC27, RAD54L, SMC4, CCNB1, CCNB2, PLK1, CIT	6.85247e-46	4.33076e-43
GO:0007067	mitosis	37	KIF23, KIFC1, NEK2, TUBB2A, ANLN, AURKA, CEP55, AURKB, FAM83D, KIF2C, NDE1, CDCA8, KATNA1, BUB1, CCNA2, CDCA3, KIF11, DLGAP5, CCNF, TPX2, CENPF, NUSAP1, CDC20, CENPE, NDC80, ESPL1, PBK, CDC25C, UBE2C, CDC27, SMC4, CCNB1, CCNB2, SPAG5, PLK1, BUB1B, CIT	3.87343e-45	2.44801e-42
GO:0000280	nuclear division	37	KIF23, KIFC1, NEK2, TUBB2A, ANLN, AURKA, CEP55, AURKB, FAM83D, KIF2C, NDE1, CDCA8, KATNA1, BUB1, CCNA2, CDCA3, KIF11, DLGAP5, CCNF, TPX2, CENPF, NUSAP1, CDC20, CENPE, NDC80, ESPL1, PBK, CDC25C, UBE2C, CDC27, SMC4, CCNB1, CCNB2, SPAG5, PLK1, BUB1B, CIT	3.87343e-45	2.44801e-42
GO:0000087	M phase of mitotic cell cycle	37	KIF23, KIFC1, NEK2, TUBB2A, ANLN, AURKA, CEP55, AURKB, FAM83D, KIF2C, NDE1, CDCA8, KATNA1, BUB1, CCNA2, CDCA3, KIF11, DLGAP5, CCNF, TPX2, CENPF, NUSAP1, CDC20, CENPE, NDC80, ESPL1, PBK, CDC25C, UBE2C, CDC27, SMC4, CCNB1, CCNB2, SPAG5, PLK1, BUB1B, CIT	7.75552e-45	4.90149e-42
GO:0048285	organelle fission	37	KIF23, KIFC1, NEK2, TUBB2A, ANLN, AURKA, CEP55, AURKB, FAM83D, KIF2C, NDE1, CDCA8, KATNA1, BUB1, CCNA2, CDCA3, KIF11, DLGAP5, CCNF, TPX2, CENPF, NUSAP1, CDC20, CENPE, NDC80, ESPL1, PBK, CDC25C, UBE2C, CDC27, SMC4, CCNB1, CCNB2, SPAG5, PLK1, BUB1B, CIT	1.81224e-44	1.14533e-41
GO:0051301	cell division	32	KIF23, KIFC1, PRC1, NEK2, ANLN, CEP55, AURKB, FAM83D, CCNE2, CDCA8, NDE1, KATNA1, BUB1, CCNA2, CDCA3, KIF11, CCNF, CENPF, NUSAP1, CENPE, NDC80, ESPL1, CDC20, CDC25C, UBE2C, SMC4, CCNB1, CCNB2, SPAG5, PLK1, BUB1B, CIT	3.01044e-32	1.9026e-29
GO:0007017	microtubule-based process	23	KIF14, KIF23, KIFC1, KIF11, PRC1, TUBB2A, NEK2, TTK, NUSAP1, ESPL1, AURKA, NDC80, CENPE, UBE2C, GTSE1, SS18, KIF2C, NDE1, SPAG5, CENPA, KATNA1, BUB1B, KPNA2	7.86552e-21	4.97101e-18
GO:0000226	microtubule cytoskeleton organization	17	KIF23, KIF11, PRC1, NEK2, NUSAP1, TTK, ESPL1, AURKA, NDC80, UBE2C, SS18, KIF2C, NDE1, CENPA, SPAG5, KATNA1, BUB1B	7.85781e-17	7.01661e-14
GO:0007346	regulation of mitotic cell cycle	15	NEK2, DLGAP5, CENPF, NUSAP1, TTK, CENPE, ANLN, ESPL1, UBE2C, CDC25C, GTSE1, BUB1, BUB1B, MDM2, CCNA2	8.67582e-14	5.47997e-11
GO:0051726	regulation of cell cycle	19	E2F1, MSH2, NEK2, DLGAP5, CENPF, NUSAP1, TTK, CENPE, ANLN, ESPL1, UBE2C, CDC25C, GTSE1, CCNE2, CCNB1, BUB1, BUB1B, MDM2, CCNA2	1.68403e-13	1.06442e-10
GO:0007051	spindle organization	10	KIF23, KIF11, PRC1, SPAG5, BUB1B, TTK, ESPL1, NDC80, AURKA, UBE2C	2.27731e-12	1.43925e-09
GO:0007059	chromosome segregation	11	KIFC1, NEK2, HJURP, DLGAP5, CENPF, NUSAP1, CENPE, ESPL1, NDC80, TOP2A, SMC4	2.02278e-11	1.2784e-08
GO:0010564	regulation of cell cycle process	12	NEK2, DLGAP5, BUB1, CENPF, NUSAP1, TTK, ANLN, CENPE, ESPL1, CDC25C, UBE2C, GTSE1	2.90386e-11	1.83524e-08
GO:0007010	cytoskeleton organization	18	KIF23, KIF11, PRC1, NEK2, NUSAP1, TTK, ESPL1, AURKA, NDC80, ANLN, UBE2C, SS18, KIF2C, NDE1, SPAG5, CENPA, KATNA1, BUB1B	1.70483e-10	1.07745e-07
GO:0051783	regulation of nuclear division	9	NEK2, DLGAP5, BUB1, CENPF, NUSAP1, TTK, CENPE, ESPL1, CDC25C	6.98361e-10	4.41364e-07
GO:0007088	regulation of mitosis	9	NEK2, DLGAP5, BUB1, CENPF, NUSAP1, TTK, CENPE, ESPL1, CDC25C	6.98361e-10	4.41364e-07
GO:0000070	mitotic sister chromatid segregation	8	KIFC1, NEK2, DLGAP5, NUSAP1, CENPE, ESPL1, NDC80, SMC4	8.876e-10	5.60963e-07
GO:0000819	sister chromatid segregation	8	KIFC1, NEK2, DLGAP5, NUSAP1, CENPE, ESPL1, NDC80, SMC4	1.08989e-09	6.8881e-07
GO:0051276	chromosome organization	17	KIFC1, HMGB2, MSH2, NEK2, DLGAP5, CENPF, NUSAP1, NDC80, CENPE, ESPL1, RAD54L, SMC4, CDCA8, HJURP, CENPA, TOP2A, BRD8	7.07457e-09	4.47112e-06
GO:0000075	cell cycle checkpoint	9	CCNE2, MSH2, BUB1, BUB1B, CENPF, TTK, CENPE, CCNA2, GTSE1	3.57969e-08	2.26234e-05
GO:0040001	establishment of mitotic spindle localization	5	NDE1, CENPA, NUSAP1, ESPL1, NDC80	5.99783e-08	3.79056e-05
GO:0051656	establishment of organelle localization	8	NDE1, CENPA, DLGAP5, CENPF, NUSAP1, CENPE, ESPL1, NDC80	9.91841e-08	6.26824e-05
GO:0030071	regulation of mitotic metaphase/anaphase transition	6	DLGAP5, BUB1, CENPF, TTK, CENPE, ESPL1	1.11938e-07	7.0742e-05
GO:0007093	mitotic cell cycle checkpoint	7	BUB1, BUB1B, CENPF, TTK, CENPE, CCNA2, GTSE1	1.22761e-07	7.7582e-05
GO:0051653	spindle localization	5	NDE1, CENPA, NUSAP1, ESPL1, NDC80	1.78428e-07	0.00011276
GO:0051293	establishment of spindle localization	5	NDE1, CENPA, NUSAP1, ESPL1, NDC80	1.78428e-07	0.00011276
GO:0048015	phosphoinositide-mediated signaling	8	HMGB2, SPAG5, PCNA, BUB1B, NDC80, AURKA, UBE2C, TOP2A	5.36721e-07	0.00033915
GO:0008283	cell proliferation	14	E2F1, MKI67, DLGAP5, TPX2, CENPF, CDC25C, CDC27, CSGALNACT1, KIF2C, NDE1, PLK1, PCNA, BUB1, BUB1B	6.95043e-07	0.000439171
GO:0051640	organelle localization	8	NDE1, CENPA, DLGAP5, CENPF, NUSAP1, CENPE, ESPL1, NDC80	7.27718e-07	0.000459812
GO:0007052	mitotic spindle organization	5	KIF23, KIF11, PRC1, TTK, NDC80	1.13565e-06	0.000717474
GO:0051329	interphase of mitotic cell cycle	8	E2F1, CCNB1, KATNA1, CENPF, MDM2, CDC25C, KPNA2, GTSE1	1.56797e-06	0.000990469
GO:0051325	interphase	8	E2F1, CCNB1, KATNA1, CENPF, MDM2, CDC25C, KPNA2, GTSE1	1.90323e-06	0.00120212
GO:0007018	microtubule-based movement	8	KIF23, KIF14, KIF2C, KIFC1, NDE1, KIF11, TUBB2A, CENPE	2.92452e-06	0.00184659
GO:0000910	cytokinesis	6	PRC1, PLK1, NUSAP1, ANLN, ESPL1, AURKB	2.93466e-06	0.00185299
GO:0033043	regulation of organelle organization	10	NEK2, PIF1, DLGAP5, BUB1, CENPF, NUSAP1, TTK, CENPE, ESPL1, CDC25C	2.98918e-06	0.00188738
GO:0010948	negative regulation of cell cycle process	5	BUB1, CENPF, TTK, CENPE, ESPL1	1.00915e-05	0.00635758
GO:0007094	mitotic cell cycle spindle assembly checkpoint	4	BUB1, CENPF, TTK, CENPE	2.61581e-05	0.0163962
GO:0045841	negative regulation of mitotic metaphase/anaphase transition	4	BUB1, CENPF, TTK, CENPE	2.61581e-05	0.0163962
GO:0031577	spindle checkpoint	4	BUB1, CENPF, TTK, CENPE	3.47384e-05	0.0217158
GO:0045839	negative regulation of mitosis	4	BUB1, CENPF, TTK, CENPE	3.47384e-05	0.0217158
GO:0051784	negative regulation of nuclear division	4	BUB1, CENPF, TTK, CENPE	3.47384e-05	0.0217158
GO:0051439	regulation of ubiquitin-protein ligase activity during mitotic cell cycle	6	CCNB1, PLK1, BUB1B, CDC20, UBE2C, CDC27	4.48036e-05	0.0279193
GO:0051438	regulation of ubiquitin-protein ligase activity	6	CCNB1, PLK1, BUB1B, CDC20, UBE2C, CDC27	7.04909e-05	0.0435739
GO:0051303	establishment of chromosome localization	4	NDE1, DLGAP5, CENPF, CENPE	7.09901e-05	0.0438757
GO:0050000	chromosome localization	4	NDE1, DLGAP5, CENPF, CENPE	7.09901e-05	0.0438757
